# Supplementary material for: (meso-5,7,7,12,14,14-Hexamethyl-1,4,8,11-tetra­aza­cyclo­tetra­deca-4,11-diene)nickel(II) dibromide dihydrate
Source: Acta Crystallogr Sect E Struct Rep Online. 2010 Sep 30;66(Pt 10):m1339. doi: 10.1107/S1600536810033714 (PMC2983119; doi:10.1107/S1600536810033714)
Supplement: Supplementary file 1 [file e-66-m1339-sup1.cif]

##############################################################################
###                                                                        ###
###        Electronic paper (Acta Crystallographica Section E)             ###
###                                                                        ###
##############################################################################
#                                                                            #
# This CIF contains the data in a paper accepted for publication in Acta     #
# Crystallographica Section E. It conforms to the requirements of Notes      #
# for Authors for Section E, and has been peer reviewed under the auspices   #
# of the IUCr Commission on Journals.                                        #
#                                                                            #
# Full details of the Crystallographic Information File format               #
# are given in the paper "The Crystallographic Information File (CIF):       #
# a New Standard Archive File for Crystallography" by S. R. Hall, F. H.      #
# Allen and I. D. Brown [Acta Cryst. (1991), A47, 655-685].                  #
#                                                                            #
# The current version of the core CIF dictionary is obtainable from          #
# ftp://ftp.iucr.org/pub/cif_core.dic. The current version number is 2.4.    #
#                                                                            #
# Software is freely available for graphical display of the structure(s) in  #
# this CIF.  For information consult the CIF home page http://www.iucr.org/  #
# cif/home.html                                                              #
#                                                                            #
# This file may be used for bona fide research purposes within the           #
# scientific community so long as proper attribution is given to the journal # 
# article from which it was obtained.                                        #
#                                                                            #
##############################################################################
                                             
data_I
_audit_creation_method     SHELXL-97
_chemical_name_systematic
;
(<i>meso</i>-5,7,7,12,14,14-Hexamethyl-1,4,8,11-tetraazacyclotetradeca-4,11-
diene)nickel(II) dibromide dihydrate
;
_chemical_name_common     ?
_chemical_formula_moiety     'C16 H32 N4 Ni 2+, 2(Br -), 2(H2 O)'
_chemical_formula_sum     'C16 H36 Br2 N4 Ni O2'
_chemical_formula_iupac     '[Ni (C16 H32 N4)] Br2, 2H2 O'
_chemical_formula_weight     535.02
_chemical_melting_point     ?
_symmetry_cell_setting     monoclinic
_symmetry_space_group_name_H-M     'P 21/c'
_symmetry_space_group_name_Hall     '-P 2ybc'
loop_
    _symmetry_equiv_pos_as_xyz
    'x, y, z'
    '-x, y+1/2, -z+1/2'
    '-x, -y, -z'
    'x, -y-1/2, z-1/2'
_cell_length_a     8.0349(16)
_cell_length_b     15.619(3)
_cell_length_c     8.9355(18)
_cell_angle_alpha     90.00
_cell_angle_beta     99.72(3)
_cell_angle_gamma     90.00
_cell_volume     1105.3(4)
_cell_formula_units_Z     2
_cell_measurement_reflns_used     3476
_cell_measurement_theta_min     2.3173
_cell_measurement_theta_max     27.4758
_cell_measurement_temperature     293(2)
_exptl_crystal_description     'Prism'
_exptl_crystal_colour     'brown'
_exptl_crystal_size_max     0.2700
_exptl_crystal_size_mid     0.2000
_exptl_crystal_size_min     0.2000
_exptl_crystal_density_diffrn     1.608
_exptl_crystal_density_meas     ?
_exptl_crystal_density_method     'not measured'
_exptl_crystal_F_000     548
_exptl_absorpt_coefficient_mu     4.509
_exptl_absorpt_correction_type     multi-scan
_exptl_absorpt_process_details     '(CrystalClear; Rigaku, 2005)'
_exptl_absorpt_correction_T_min     0.8310
_exptl_absorpt_correction_T_max     0.8621
_exptl_special_details
;
;
_diffrn_ambient_temperature     293(2)
_diffrn_radiation_type     MoK\a
_diffrn_radiation_wavelength     0.71073
_diffrn_radiation_source     'fine-focus sealed tube'
_diffrn_radiation_monochromator     graphite
_diffrn_measurement_device_type     'Rigaku SCXmini'
_diffrn_measurement_method     'thin-slice \w'
_diffrn_detector_area_resol_mean     13.6612
_diffrn_reflns_number     11266
_diffrn_reflns_av_R_equivalents     0.0482
_diffrn_reflns_av_sigmaI/netI     0.0367
_diffrn_reflns_theta_min     3.41
_diffrn_reflns_theta_max     27.48
_diffrn_reflns_theta_full     27.48
_diffrn_measured_fraction_theta_max     0.998
_diffrn_measured_fraction_theta_full     0.998
_diffrn_reflns_limit_h_min     -10
_diffrn_reflns_limit_h_max     10
_diffrn_reflns_limit_k_min     -20
_diffrn_reflns_limit_k_max     20
_diffrn_reflns_limit_l_min     -11
_diffrn_reflns_limit_l_max     11
_diffrn_standards_number     0
_diffrn_standards_interval_count     ?
_diffrn_standards_interval_time     ?
_diffrn_standards_decay_%     ?
_refine_special_details
;
Refinement of <i>F</i>^2^ against ALL reflections. The weighted <i>R</i>-factor
<i>wR</i> and goodness of fit <i>S</i> are based on <i>F</i>^2^, conventional
<i>R</i>-factors <i>R</i> are based on <i>F</i>, with <i>F</i> set to zero for
negative <i>F</i>^2^. The threshold expression of <i>F</i>^2^ >
\s(<i>F</i>^2^) is used only for calculating <i>R</i>-factors(gt) <i>etc</i>.
and is not relevant to the choice of reflections for refinement.
<i>R</i>-factors based on <i>F</i>^2^ are statistically about twice as large
as those based on <i>F</i>, and <i>R</i>- factors based on ALL data will be
even larger.
;
_reflns_number_total     2531
_reflns_number_gt     1995
_reflns_threshold_expression     I>2sigma(I)
_refine_ls_structure_factor_coef     Fsqd
_refine_ls_matrix_type     full
_refine_ls_R_factor_all     0.0619
_refine_ls_R_factor_gt     0.0438
_refine_ls_wR_factor_gt     0.0916
_refine_ls_wR_factor_ref     0.0985
_refine_ls_goodness_of_fit_ref     1.052
_refine_ls_restrained_S_all     1.052
_refine_ls_number_reflns     2531
_refine_ls_number_parameters     116
_refine_ls_number_restraints     0
_refine_ls_hydrogen_treatment     constr
_refine_ls_weighting_scheme     calc
_refine_ls_weighting_details
         'calc w=1/[\s^2^(Fo^2^)+(0.0317P)^2^+1.6713P] where P=(Fo^2^+2Fc^2^)/3'
_atom_sites_solution_hydrogens     geom
_atom_sites_solution_primary     direct
_atom_sites_solution_secondary     difmap
_refine_ls_shift/su_max     0.000
_refine_ls_shift/su_mean     0.000
_refine_diff_density_max     0.742
_refine_diff_density_min     -0.743
_refine_ls_extinction_method     none
_refine_ls_extinction_coef     ?
loop_
    _atom_type_symbol
    _atom_type_description
    _atom_type_scat_dispersion_real
    _atom_type_scat_dispersion_imag
    _atom_type_scat_source
    'C' 'C' 0.0033 0.0016
                         'International Tables Vol C Tables 4.2.6.8 and 6.1.1.4'
    'H' 'H' 0.0000 0.0000
                         'International Tables Vol C Tables 4.2.6.8 and 6.1.1.4'
    'N' 'N' 0.0061 0.0033
                         'International Tables Vol C Tables 4.2.6.8 and 6.1.1.4'
    'O' 'O' 0.0106 0.0060
                         'International Tables Vol C Tables 4.2.6.8 and 6.1.1.4'
    'Ni' 'Ni' 0.3393 1.1124
                         'International Tables Vol C Tables 4.2.6.8 and 6.1.1.4'
    'Br' 'Br' -0.2901 2.4595
                         'International Tables Vol C Tables 4.2.6.8 and 6.1.1.4'
_computing_data_collection     'CrystalClear (Rigaku, 2005)'
_computing_cell_refinement     'CrystalClear (Rigaku, 2005)'
_computing_data_reduction     'CrystalClear (Rigaku, 2005)'
_computing_structure_solution     'SHELXS97 (Sheldrick, 2008)'
_computing_structure_refinement     'SHELXL97 (Sheldrick, 2008)'
_computing_molecular_graphics     'SHELXTL (Sheldrick, 2008)'
_computing_publication_material     'SHELXTL (Sheldrick, 2008)'
loop_
    _atom_site_type_symbol
    _atom_site_label
    _atom_site_fract_x
    _atom_site_fract_y
    _atom_site_fract_z
    _atom_site_U_iso_or_equiv
    _atom_site_adp_type
    _atom_site_calc_flag
    _atom_site_refinement_flags
    _atom_site_occupancy
    _atom_site_disorder_assembly
    _atom_site_disorder_group
    Ni Ni1 0.5000 0.5000 0.5000 0.02894(16) Uani d S 1 . .
    Br Br1 0.69586(6) 0.10330(3) 0.63849(6) 0.06334(18) Uani d . 1 . .
    C C1 0.8076(5) 0.5280(2) 0.7876(4) 0.0410(8) Uani d . 1 . .
    H H1B 0.9228 0.5334 0.8406 0.061 Uiso calc R 1 . .
    H H1C 0.7344 0.5312 0.8633 0.061 Uiso calc R 1 . .
    C C2 0.7698(4) 0.6042(2) 0.6830(4) 0.0362(8) Uani d . 1 . .
    C C3 0.5246(5) 0.6761(2) 0.5232(5) 0.0546(11) Uani d . 1 . .
    H H3A 0.5877 0.6831 0.4405 0.065 Uiso calc R 1 . .
    H H3B 0.5384 0.7273 0.5854 0.065 Uiso calc R 1 . .
    C C4 0.3413(5) 0.6610(2) 0.4621(5) 0.0536(11) Uani d . 1 . .
    H H4A 0.2748 0.6656 0.5429 0.064 Uiso calc R 1 . .
    H H4B 0.3003 0.7030 0.3846 0.064 Uiso calc R 1 . .
    C C5 0.2117(4) 0.5591(2) 0.2827(4) 0.0343(7) Uani d . 1 . .
    C C6 0.8765(5) 0.6034(3) 0.5571(5) 0.0503(10) Uani d . 1 . .
    H H6A 0.8525 0.5525 0.4972 0.075 Uiso calc R 1 . .
    H H6B 0.9941 0.6044 0.6013 0.075 Uiso calc R 1 . .
    H H6C 0.8503 0.6528 0.4937 0.075 Uiso calc R 1 . .
    C C7 0.8061(5) 0.6849(3) 0.7812(5) 0.0561(11) Uani d . 1 . .
    H H7A 0.7833 0.7348 0.7184 0.084 Uiso calc R 1 . .
    H H7B 0.9225 0.6851 0.8290 0.084 Uiso calc R 1 . .
    H H7C 0.7353 0.6853 0.8576 0.084 Uiso calc R 1 . .
    C C8 0.0896(5) 0.6244(3) 0.2077(5) 0.0528(10) Uani d . 1 . .
    H H8A 0.0147 0.5984 0.1252 0.079 Uiso calc R 1 . .
    H H8B 0.1504 0.6702 0.1695 0.079 Uiso calc R 1 . .
    H H8C 0.0252 0.6468 0.2802 0.079 Uiso calc R 1 . .
    N N1 0.5857(3) 0.60021(16) 0.6151(3) 0.0332(6) Uani d . 1 . .
    H H1A 0.5300 0.6015 0.6957 0.040 Uiso calc R 1 . .
    N N2 0.3276(3) 0.57404(17) 0.3970(3) 0.0333(6) Uani d . 1 . .
    O O1 0.6240(6) 0.8913(2) 0.6616(5) 0.0923(12) Uani d . 1 . .
    H H1E 0.6525 0.9438 0.6665 0.111 Uiso d R 1 . .
    H H1F 0.5421 0.8854 0.5885 0.111 Uiso d R 1 . .
loop_
    _atom_site_aniso_label
    _atom_site_aniso_U_11
    _atom_site_aniso_U_22
    _atom_site_aniso_U_33
    _atom_site_aniso_U_12
    _atom_site_aniso_U_13
    _atom_site_aniso_U_23
    Ni1 0.0263(3) 0.0225(3) 0.0368(3) 0.0004(2) 0.0016(2) 0.0001(3)
    Br1 0.0521(3) 0.0655(3) 0.0752(4) -0.0076(2) 0.0189(2) -0.0112(2)
    C1 0.041(2) 0.046(2) 0.0338(19) 0.0010(16) -0.0019(16) -0.0021(16)
    C2 0.0299(17) 0.0349(19) 0.042(2) -0.0014(14) 0.0011(15) -0.0035(15)
    C3 0.057(3) 0.0238(17) 0.075(3) -0.0031(17) -0.012(2) 0.0055(19)
    C4 0.050(2) 0.0277(19) 0.074(3) 0.0112(17) -0.013(2) -0.0055(19)
    C5 0.0321(17) 0.0398(19) 0.0319(18) 0.0022(14) 0.0079(14) 0.0059(15)
    C6 0.043(2) 0.051(2) 0.061(3) -0.0022(18) 0.021(2) 0.008(2)
    C7 0.051(2) 0.041(2) 0.071(3) -0.0062(18) -0.004(2) -0.012(2)
    C8 0.048(2) 0.057(3) 0.048(2) 0.019(2) -0.0043(19) 0.003(2)
    N1 0.0299(14) 0.0264(14) 0.0430(17) -0.0001(11) 0.0051(12) -0.0013(12)
    N2 0.0321(15) 0.0257(14) 0.0407(16) 0.0040(11) 0.0025(13) 0.0021(12)
    O1 0.103(3) 0.070(2) 0.097(3) 0.013(2) -0.001(2) 0.019(2)
_geom_special_details
;
All e.s.d.'s (except the e.s.d. in the dihedral angle between two l.s. planes)
are estimated using the full covariance matrix. The cell e.s.d.'s are taken
into account individually in the estimation of e.s.d.'s in distances, angles
and torsion angles; correlations between e.s.d.'s in cell parameters are only
used when they are defined by crystal symmetry. An approximate (isotropic)
treatment of cell e.s.d.'s is used for estimating e.s.d.'s involving l.s.
planes.
;
loop_
    _geom_bond_atom_site_label_1
    _geom_bond_atom_site_label_2
    _geom_bond_site_symmetry_2
    _geom_bond_distance
    _geom_bond_publ_flag
    Ni1 N2 . 1.916(3) ?
    Ni1 N2 3_666 1.916(3) ?
    Ni1 N1 . 1.934(3) ?
    Ni1 N1 3_666 1.934(3) ?
    C1 C5 3_666 1.494(5) ?
    C1 C2 . 1.513(5) ?
    C1 H1B . 0.9700 ?
    C1 H1C . 0.9700 ?
    C2 N1 . 1.503(4) ?
    C2 C6 . 1.525(5) ?
    C2 C7 . 1.535(5) ?
    C3 N1 . 1.477(4) ?
    C3 C4 . 1.501(5) ?
    C3 H3A . 0.9700 ?
    C3 H3B . 0.9700 ?
    C4 N2 . 1.475(5) ?
    C4 H4A . 0.9700 ?
    C4 H4B . 0.9700 ?
    C5 N2 . 1.282(4) ?
    C5 C8 . 1.494(5) ?
    C5 C1 3_666 1.494(5) ?
    C6 H6A . 0.9600 ?
    C6 H6B . 0.9600 ?
    C6 H6C . 0.9600 ?
    C7 H7A . 0.9600 ?
    C7 H7B . 0.9600 ?
    C7 H7C . 0.9600 ?
    C8 H8A . 0.9600 ?
    C8 H8B . 0.9600 ?
    C8 H8C . 0.9600 ?
    N1 H1A . 0.9100 ?
    O1 H1E . 0.8500 ?
    O1 H1F . 0.8500 ?
loop_
    _geom_angle_atom_site_label_1
    _geom_angle_atom_site_label_2
    _geom_angle_atom_site_label_3
    _geom_angle_site_symmetry_1
    _geom_angle_site_symmetry_3
    _geom_angle
    _geom_angle_publ_flag
    N2 Ni1 N2 . 3_666 180.0000(10)
                                 ?
    N2 Ni1 N1 . . 86.01(12) ?
    N2 Ni1 N1 3_666 . 93.99(12) ?
    N2 Ni1 N1 . 3_666 93.99(12) ?
    N2 Ni1 N1 3_666 3_666 86.01(12) ?
    N1 Ni1 N1 . 3_666 180.0 ?
    C5 C1 C2 3_666 . 117.5(3) ?
    C5 C1 H1B 3_666 . 107.9 ?
    C2 C1 H1B . . 107.9 ?
    C5 C1 H1C 3_666 . 107.9 ?
    C2 C1 H1C . . 107.9 ?
    H1B C1 H1C . . 107.2 ?
    N1 C2 C1 . . 107.3(3) ?
    N1 C2 C6 . . 109.9(3) ?
    C1 C2 C6 . . 111.7(3) ?
    N1 C2 C7 . . 110.1(3) ?
    C1 C2 C7 . . 107.1(3) ?
    C6 C2 C7 . . 110.6(3) ?
    N1 C3 C4 . . 106.8(3) ?
    N1 C3 H3A . . 110.4 ?
    C4 C3 H3A . . 110.4 ?
    N1 C3 H3B . . 110.4 ?
    C4 C3 H3B . . 110.4 ?
    H3A C3 H3B . . 108.6 ?
    N2 C4 C3 . . 106.9(3) ?
    N2 C4 H4A . . 110.3 ?
    C3 C4 H4A . . 110.3 ?
    N2 C4 H4B . . 110.3 ?
    C3 C4 H4B . . 110.3 ?
    H4A C4 H4B . . 108.6 ?
    N2 C5 C8 . . 124.5(3) ?
    N2 C5 C1 . 3_666 120.7(3) ?
    C8 C5 C1 . 3_666 114.8(3) ?
    C2 C6 H6A . . 109.5 ?
    C2 C6 H6B . . 109.5 ?
    H6A C6 H6B . . 109.5 ?
    C2 C6 H6C . . 109.5 ?
    H6A C6 H6C . . 109.5 ?
    H6B C6 H6C . . 109.5 ?
    C2 C7 H7A . . 109.5 ?
    C2 C7 H7B . . 109.5 ?
    H7A C7 H7B . . 109.5 ?
    C2 C7 H7C . . 109.5 ?
    H7A C7 H7C . . 109.5 ?
    H7B C7 H7C . . 109.5 ?
    C5 C8 H8A . . 109.5 ?
    C5 C8 H8B . . 109.5 ?
    H8A C8 H8B . . 109.5 ?
    C5 C8 H8C . . 109.5 ?
    H8A C8 H8C . . 109.5 ?
    H8B C8 H8C . . 109.5 ?
    C3 N1 C2 . . 113.8(3) ?
    C3 N1 Ni1 . . 107.4(2) ?
    C2 N1 Ni1 . . 119.1(2) ?
    C3 N1 H1A . . 105.1 ?
    C2 N1 H1A . . 105.1 ?
    Ni1 N1 H1A . . 105.1 ?
    C5 N2 C4 . . 118.5(3) ?
    C5 N2 Ni1 . . 129.9(2) ?
    C4 N2 Ni1 . . 111.5(2) ?
    H1E O1 H1F . . 108.1 ?
loop_
    _geom_torsion_atom_site_label_1
    _geom_torsion_atom_site_label_2
    _geom_torsion_atom_site_label_3
    _geom_torsion_atom_site_label_4
    _geom_torsion_site_symmetry_1
    _geom_torsion_site_symmetry_2
    _geom_torsion_site_symmetry_3
    _geom_torsion_site_symmetry_4
    _geom_torsion
    _geom_torsion_publ_flag
    C5 C1 C2 N1 3_666 . . . 64.1(4) ?
    C5 C1 C2 C6 3_666 . . . -56.4(4) ?
    C5 C1 C2 C7 3_666 . . . -177.6(3) ?
    N1 C3 C4 N2 . . . . -48.4(5) ?
    C4 C3 N1 C2 . . . . 179.0(3) ?
    C4 C3 N1 Ni1 . . . . 45.0(4) ?
    C1 C2 N1 C3 . . . . 173.5(3) ?
    C6 C2 N1 C3 . . . . -64.9(4) ?
    C7 C2 N1 C3 . . . . 57.2(4) ?
    C1 C2 N1 Ni1 . . . . -58.4(3) ?
    C6 C2 N1 Ni1 . . . . 63.2(3) ?
    C7 C2 N1 Ni1 . . . . -174.7(3) ?
    N2 Ni1 N1 C3 . . . . -23.2(3) ?
    N2 Ni1 N1 C3 3_666 . . . 156.8(3) ?
    N1 Ni1 N1 C3 3_666 . . .  -15E1(10)
                                       ?
    N2 Ni1 N1 C2 . . . . -154.2(3) ?
    N2 Ni1 N1 C2 3_666 . . . 25.8(3) ?
    N1 Ni1 N1 C2 3_666 . . .  8E1(10)
                                     ?
    C8 C5 N2 C4 . . . . 1.2(5) ?
    C1 C5 N2 C4 3_666 . . . 180.0(3) ?
    C8 C5 N2 Ni1 . . . . -176.6(3) ?
    C1 C5 N2 Ni1 3_666 . . . 2.2(5) ?
    C3 C4 N2 C5 . . . . -148.4(4) ?
    C3 C4 N2 Ni1 . . . . 29.8(4) ?
    N2 Ni1 N2 C5 3_666 . . .  -7E1(10)
                                      ?
    N1 Ni1 N2 C5 . . . . 173.9(3) ?
    N1 Ni1 N2 C5 3_666 . . . -6.1(3) ?
    N2 Ni1 N2 C4 3_666 . . .  12E1(10)
                                      ?
    N1 Ni1 N2 C4 . . . . -4.0(3) ?
    N1 Ni1 N2 C4 3_666 . . . 176.0(3) ?
loop_
    _geom_hbond_atom_site_label_D
    _geom_hbond_atom_site_label_H
    _geom_hbond_atom_site_label_A
    _geom_hbond_site_symmetry_A
    _geom_hbond_distance_DH
    _geom_hbond_distance_HA
    _geom_hbond_distance_DA
    _geom_hbond_angle_DHA
    _geom_hbond_publ_flag
    N1 H1A Br1 2_656 0.91 2.53 3.413(3) 164 yes
    O1 H1E Br1 1_565 0.85 2.53 3.374(3) 169 yes
    O1 H1F Br1 3_666 0.85 2.55 3.388(5) 170 yes
data_global
_journal_date_recd_electronic     2010-07-28
_journal_date_accepted     2010-08-20
_journal_name_full     'Acta Crystallographica, Section E'
_journal_year     2010
_journal_volume     66
_journal_issue     10
_journal_page_first     m1339
_journal_page_last     m1339
_journal_paper_category     QM
_journal_coeditor_code     BX2296
_publ_contact_author_name     'Shi* Feifei'
_publ_contact_author_address
;
Ordered Matter Science Research Center, College of Chemistry and Chemical
Engineering, Southeast UniVersity,
Nanjing 210096, P. R. China
;
_publ_contact_author_email     'chmsunbw@seu.edu.cn'
_publ_contact_author_fax     '86-25-52090614'
_publ_contact_author_phone     '86-25-52090614'
_publ_section_title
;\
(<i>meso</i>-5,7,7,12,14,14-Hexamethyl-1,4,8,11-tetraazacyclotetradeca-4,11-\
diene)nickel(II) dibromide dihydrate
;
loop_
    _publ_author_name
    _publ_author_footnote
    _publ_author_address
    'XiuLi He' .
;
Ordered Matter Science Research Center
College of Chemistry and Chemical Engineering
Southeast University
Nanjing 210096
People's Republic of China
;
    'Feifei Shi' .
;
Ordered Matter Science Research Center
College of Chemistry and Chemical Engineering
Southeast University
Nanjing 210096
People's Republic of China
;
    'Yonghong Lu' .
;
Ordered Matter Science Research Center
College of Chemistry and Chemical Engineering
Southeast University
Nanjing 210096
People's Republic of China
;
