# Supplementary material for: (meso-5,7,7,12,14,14-Hexamethyl-1,4,8,11-tetra­aza­cyclo­tetra­deca-4,11-diene)nickel(II) dibromide dihydrate
Source: Acta Crystallogr Sect E Struct Rep Online. 2010 Sep 30;66(Pt 10):m1339. doi: 10.1107/S1600536810033714 (PMC2983119; doi:10.1107/S1600536810033714)
Supplement: Supplementary file 2 [file e-66-m1339-Isup2.hkl]

# 
# h,k,l, Fc-squared, Fo-squared, sigma(Fo-squared) and status flag 
# 
data_I
_shelx_title ' 1 in P2(1)/c' 
_shelx_refln_list_code          4 
_shelx_F_calc_maximum      254.69 
_exptl_crystal_F_000       548.00 
_reflns_d_resolution_high  0.7701 
 
loop_ 
 _symmetry_equiv_pos_as_xyz 
 'x, y, z' 
 '-x, y+1/2, -z+1/2' 
 '-x, -y, -z' 
 'x, -y-1/2, z-1/2' 
 
_cell_length_a     8.0349 
_cell_length_b    15.6192 
_cell_length_c     8.9355 
_cell_angle_alpha  90.000 
_cell_angle_beta   99.720 
_cell_angle_gamma  90.000 
 
_shelx_F_squared_multiplier     1.000 
 
loop_ 
 _refln_index_h 
 _refln_index_k 
 _refln_index_l 
 _refln_F_squared_calc 
 _refln_F_squared_meas 
 _refln_F_squared_sigma 
 _refln_observed_status 
   2   0   0     6773.12     6875.08    220.17 o 
   3   0   0      605.03      547.92     15.58 o 
   4   0   0     1362.14     1319.16     39.73 o 
   5   0   0     6034.14     6113.79    112.64 o 
   6   0   0     2313.27     2241.12     50.63 o 
   7   0   0       86.97       77.81      8.46 o 
   8   0   0      155.85      179.56     25.77 o 
   9   0   0       12.75       27.29     15.81 o 
  10   0   0      653.98      635.93     55.85 o 
   2   1   0     2062.79     2142.74     32.61 o 
   3   1   0     1861.70     1838.33     24.84 o 
   4   1   0     7554.59     7524.22     94.38 o 
   5   1   0      265.73      286.05      8.08 o 
   6   1   0      703.74      755.09     15.32 o 
   7   1   0      367.57      311.38     13.52 o 
   8   1   0        5.55       13.98     10.41 o 
   9   1   0      129.37      130.13     19.39 o 
  10   1   0        3.47       19.36     12.39 o 
   1   2   0     2356.28     2506.05     40.02 o 
   2   2   0        3.92       10.23      1.59 o 
   3   2   0      303.76      299.73      7.15 o 
   4   2   0     1262.52     1307.01     20.73 o 
   5   2   0     1319.13     1205.82     17.85 o 
   6   2   0      729.08      718.82     31.13 o 
   7   2   0      212.11      198.29     21.24 o 
   8   2   0       40.00       44.99      8.87 o 
   9   2   0       94.27      125.04     16.96 o 
  10   2   0      217.89      193.69     26.63 o 
   1   3   0     7284.96     7529.67    109.85 o 
   2   3   0     2165.23     2197.37     32.14 o 
   3   3   0     4572.30     4743.75     47.25 o 
   4   3   0     7948.62     8014.50     83.83 o 
   5   3   0       72.03       79.84      6.69 o 
   6   3   0     1390.28     1465.38     32.36 o 
   7   3   0     1202.45     1148.36     32.07 o 
   8   3   0        3.04       13.45      9.44 o 
   9   3   0      321.31      322.90     22.47 o 
  10   3   0        0.59        0.37     14.19 o 
   0   4   0    23185.20    23556.58    340.48 o 
   1   4   0        6.42       11.20      2.74 o 
   2   4   0     8620.99     8865.54    134.89 o 
   3   4   0    13219.84    13474.36    149.20 o 
   4   4   0     1923.09     2064.38     28.87 o 
   5   4   0      445.26      464.93     13.07 o 
   6   4   0      206.70      210.02     11.20 o 
   7   4   0     1280.33     1353.69     36.25 o 
   8   4   0      818.21      791.17     27.77 o 
   9   4   0      263.70      251.05     24.86 o 
  10   4   0        0.70       20.16     29.09 o 
   1   5   0       20.36       23.09      2.47 o 
   2   5   0       12.96       22.56      2.57 o 
   3   5   0       38.91       61.16      5.19 o 
   4   5   0      310.17      313.97     12.77 o 
   5   5   0       59.32       59.23      5.58 o 
   6   5   0       12.24       13.31      5.76 o 
   7   5   0        0.97       10.82     10.27 o 
   8   5   0        0.95        4.13     14.89 o 
   9   5   0        3.67        3.42     15.43 o 
   0   6   0     2184.76     2424.45     51.35 o 
   1   6   0      213.49      216.67      5.92 o 
   2   6   0     8402.20     8764.53    111.68 o 
   3   6   0     8630.68     8479.21    175.11 o 
   4   6   0      801.23      725.45     20.29 o 
   5   6   0       19.74       18.42      6.56 o 
   6   6   0      443.82      418.54     15.94 o 
   7   6   0     1237.23     1267.26     34.72 o 
   8   6   0      643.48      607.58     25.51 o 
   9   6   0      183.06      181.70     25.23 o 
   1   7   0     2912.23     2746.69     43.21 o 
   2   7   0      234.06      199.12      6.30 o 
   3   7   0     1769.11     1726.70     24.88 o 
   4   7   0     2810.34     2735.51     37.86 o 
   5   7   0        8.95       20.64      7.50 o 
   6   7   0     1004.03     1027.85     28.61 o 
   7   7   0      942.79      889.20     28.97 o 
   8   7   0       25.35       28.98     11.67 o 
   9   7   0      232.47      259.22     29.53 o 
   0   8   0     3394.60     3234.35     69.05 o 
   1   8   0     1415.88     1445.03     22.49 o 
   2   8   0      757.58      716.13     18.03 o 
   3   8   0        9.94       19.84      4.03 o 
   4   8   0      300.70      265.10      8.61 o 
   5   8   0     1700.00     1647.63     36.35 o 
   6   8   0      213.73      233.46     17.21 o 
   7   8   0       23.11       36.54      8.75 o 
   8   8   0       90.23      170.48     35.45 o 
   9   8   0      109.93      148.05     24.99 o 
   1   9   0      491.33      473.31     13.00 o 
   2   9   0      276.63      279.91     19.65 o 
   3   9   0      657.95      675.01     20.36 o 
   4   9   0      526.07      492.75     14.77 o 
   5   9   0       18.68       23.48      6.57 o 
   6   9   0       91.45      102.54     10.27 o 
   7   9   0      115.97      124.02     15.47 o 
   8   9   0       20.19       25.36     12.91 o 
   9   9   0       19.99        7.20     12.45 o 
   0  10   0    11095.04    11048.20    243.58 o 
   1  10   0     2943.31     2963.82     48.13 o 
   2  10   0       12.44        7.50      7.89 o 
   3  10   0       47.16       60.97      5.35 o 
   4  10   0      721.96      639.38     30.27 o 
   5  10   0     1887.79     1889.14     45.42 o 
   6  10   0      307.94      332.20     22.17 o 
   7  10   0        4.96        9.05     10.20 o 
   8  10   0        6.13       -4.14     10.61 o 
   1  11   0       22.67       27.02      7.24 o 
   2  11   0       82.96      105.02      7.86 o 
   3  11   0       94.74      119.31     15.07 o 
   4  11   0      845.14      852.05     25.05 o 
   5  11   0        4.17        0.04      5.87 o 
   6  11   0      405.48      428.62     25.33 o 
   7  11   0       66.25       66.10     14.38 o 
   8  11   0       40.97       59.82     15.46 o 
   0  12   0     1376.55     1270.70     39.54 o 
   1  12   0     1498.59     1460.91     42.66 o 
   2  12   0      435.08      492.91     14.60 o 
   3  12   0      205.07      232.91      9.91 o 
   4  12   0      475.35      484.99     18.22 o 
   5  12   0      475.89      468.58     25.89 o 
   6  12   0      370.61      328.12     23.00 o 
   7  12   0       87.72       92.79     18.72 o 
   8  12   0       94.14       84.15     18.74 o 
   1  13   0       28.57       27.61     10.30 o 
   2  13   0      359.17      375.23     13.70 o 
   3  13   0      254.45      231.39     16.48 o 
   4  13   0      982.47      939.60     31.40 o 
   5  13   0       36.07       45.94     11.83 o 
   6  13   0      176.46      187.43     19.80 o 
   7  13   0       46.86       80.52     16.65 o 
   0  14   0      645.95      674.95     28.12 o 
   1  14   0       54.21       68.26      8.05 o 
   2  14   0     1109.86     1101.07     28.36 o 
   3  14   0      587.70      586.19     23.50 o 
   4  14   0      149.60      140.08     17.12 o 
   5  14   0       43.73       43.17     20.69 o 
   6  14   0      108.42      109.57     17.30 o 
   7  14   0      229.15      212.63     25.85 o 
   1  15   0        2.28       14.10      7.20 o 
   2  15   0        4.96       -0.84      7.58 o 
   3  15   0        3.71       28.19     15.65 o 
   4  15   0       21.66       58.39     14.58 o 
   5  15   0        0.26       -3.78      9.85 o 
   6  15   0        0.11        1.35     11.69 o 
   0  16   0       16.88       50.73     19.30 o 
   1  16   0       97.27      107.52     10.14 o 
   2  16   0      561.43      498.72     21.04 o 
   3  16   0      610.48      550.14     29.49 o 
   4  16   0      190.24      216.10     20.10 o 
   5  16   0       56.95       65.36     14.86 o 
   6  16   0      101.71      138.70     25.33 o 
   1  17   0       55.04       81.21      9.96 o 
   2  17   0       38.46       52.94     18.27 o 
   3  17   0      111.20      113.72     16.22 o 
   4  17   0      118.91      110.51     16.79 o 
   5  17   0        7.76       -9.77     14.55 o 
   0  18   0      747.33      830.81     45.22 o 
   1  18   0      362.39      409.14     23.97 o 
   2  18   0       74.53       60.92     11.41 o 
   3  18   0       34.29       10.54     24.89 o 
   4  18   0      114.19      107.71     21.91 o 
   1  19   0        9.45        7.86     10.67 o 
   2  19   0        0.02       19.01     14.13 o 
   3  19   0        3.18        6.97     13.92 o 
   0  20   0      245.01      232.98     38.45 o 
   1  20   0      124.96      146.31     37.98 o 
 -10   1   1        0.16       10.13     12.21 o 
  -9   1   1      129.42      132.99     19.57 o 
  -8   1   1     1854.44     1859.88     61.15 o 
  -7   1   1      299.73      287.83     15.75 o 
  -6   1   1      356.36      341.50      8.52 o 
  -5   1   1      262.92      254.41      6.09 o 
  -4   1   1     6974.27     7421.31    111.70 o 
  -3   1   1    10405.85    10200.69    143.66 o 
  -2   1   1       25.53       37.04      3.77 o 
  -1   1   1     3797.72     3652.10     57.22 o 
   1   1   1     1538.95     1672.72     46.90 o 
   2   1   1    26419.94    26906.48    283.82 o 
   3   1   1     3826.63     3950.71     43.33 o 
   4   1   1     1264.71     1357.20     19.14 o 
   5   1   1       38.01       46.84      4.31 o 
   6   1   1     2284.81     2437.74     46.81 o 
   7   1   1     1560.50     1469.12     44.98 o 
   8   1   1      142.30      123.19     15.08 o 
   9   1   1        9.26        5.73     10.05 o 
  10   1   1       39.90       55.13     45.41 o 
 -10   2   1      143.61      111.27     19.40 o 
  -9   2   1      167.71      185.66     18.26 o 
  -8   2   1       43.36       54.93     11.33 o 
  -7   2   1      968.73      932.95     25.16 o 
  -6   2   1      626.99      621.51     20.84 o 
  -5   2   1      563.33      458.31     13.64 o 
  -4   2   1     2709.59     2660.36     84.28 o 
  -3   2   1      339.79      381.40      7.96 o 
  -2   2   1     5937.02     5565.42    120.56 o 
  -1   2   1      996.58     1078.50     19.08 o 
   0   2   1     6994.40     7066.86    101.67 o 
   1   2   1     7245.33     7016.51     92.92 o 
   2   2   1     4295.31     4611.45     52.38 o 
   3   2   1      883.16      767.99     10.74 o 
   4   2   1       82.04      144.69      7.19 o 
   5   2   1     1453.98     1404.73     22.47 o 
   6   2   1     1651.22     1527.45     27.20 o 
   7   2   1      227.33      309.69     13.89 o 
   8   2   1      515.55      521.81     26.33 o 
   9   2   1       47.09       58.22     36.41 o 
  10   2   1       25.08       50.64     20.21 o 
 -10   3   1      141.57      123.94     18.57 o 
  -9   3   1       54.40       50.49     14.77 o 
  -8   3   1       22.03       29.77      7.73 o 
  -7   3   1      586.13      595.58     24.55 o 
  -6   3   1     1110.91     1062.34     25.38 o 
  -5   3   1     1019.15      981.07     21.59 o 
  -4   3   1      356.16      404.49     10.06 o 
  -3   3   1       14.27       26.35      3.55 o 
  -2   3   1     2705.10     2758.25     56.49 o 
  -1   3   1     2707.80     2656.42     36.06 o 
   0   3   1     1095.07     1171.98     13.65 o 
   1   3   1      182.83      186.74      4.25 o 
   2   3   1      150.18      161.14      4.54 o 
   3   3   1     1351.76     1426.69     17.74 o 
   4   3   1     2263.13     2220.01     30.26 o 
   5   3   1     1820.11     1724.20     26.67 o 
   6   3   1      337.07      318.29     11.34 o 
   7   3   1       10.83       30.67      7.22 o 
   8   3   1      125.86      162.55     16.49 o 
   9   3   1      285.85      350.37     35.38 o 
 -10   4   1       26.80       16.36     16.91 o 
  -9   4   1       84.73      125.34     16.74 o 
  -8   4   1       10.11       20.96      8.06 o 
  -7   4   1      285.96      307.65     14.78 o 
  -6   4   1      150.50      177.09      9.82 o 
  -5   4   1      695.58      723.52     25.39 o 
  -4   4   1      683.60      619.91     14.02 o 
  -3   4   1      147.76      160.92      5.73 o 
  -2   4   1      535.89      510.15     11.07 o 
  -1   4   1      623.30      656.13      7.77 o 
   0   4   1      490.40      473.60     12.24 o 
   1   4   1     2069.47     2105.55     43.31 o 
   2   4   1       23.92       23.49      2.19 o 
   3   4   1     1193.81     1229.27     16.25 o 
   4   4   1      214.63      199.73      7.64 o 
   5   4   1      383.59      397.23     19.23 o 
   6   4   1       67.39       71.61      8.89 o 
   7   4   1      261.34      283.11     13.69 o 
   8   4   1      107.21      129.99     13.35 o 
   9   4   1        3.21       20.29     15.45 o 
 -10   5   1      309.94      310.34     37.35 o 
  -9   5   1       16.36       20.88     12.34 o 
  -8   5   1       60.39       83.98     11.60 o 
  -7   5   1     1110.95     1152.89     32.69 o 
  -6   5   1     3906.79     3980.19     80.76 o 
  -5   5   1     2480.41     2560.53     49.03 o 
  -4   5   1       40.84       37.43      4.94 o 
  -3   5   1     2360.20     2023.68     48.74 o 
  -2   5   1     3266.44     3559.96     43.37 o 
  -1   5   1    23571.70    23561.51    251.71 o 
   0   5   1     8155.06     8371.86    104.90 o 
   1   5   1      162.00      178.41      8.38 o 
   2   5   1      852.39      726.68     10.73 o 
   3   5   1      777.78      752.33     11.41 o 
   4   5   1     6858.28     6751.55     88.54 o 
   5   5   1     5506.56     5337.37     74.98 o 
   6   5   1      263.61      243.72     11.81 o 
   7   5   1      135.65      128.70     17.50 o 
   8   5   1      150.35      159.05     12.89 o 
   9   5   1      613.68      686.18     49.07 o 
  -9   6   1       25.20       34.53     13.59 o 
  -8   6   1       27.17       31.85      9.01 o 
  -7   6   1      376.04      386.89     17.57 o 
  -6   6   1       56.36       62.57      8.50 o 
  -5   6   1      704.16      659.98     18.27 o 
  -4   6   1     1565.41     1561.58     30.55 o 
  -3   6   1      321.28      365.04      6.20 o 
  -2   6   1     2441.59     2527.16     30.62 o 
  -1   6   1      748.39      795.29     11.44 o 
   0   6   1      890.78      864.31     26.19 o 
   1   6   1     6330.31     6718.43     99.43 o 
   2   6   1      727.91      815.61     15.07 o 
   3   6   1     2171.93     2106.93     27.68 o 
   4   6   1      110.65      107.23      5.26 o 
   5   6   1      291.91      253.96     10.27 o 
   6   6   1      381.45      360.78     14.31 o 
   7   6   1       18.31       45.40      9.56 o 
   8   6   1       72.15       78.08     13.46 o 
   9   6   1      133.44      170.85     25.04 o 
  -9   7   1      171.16      164.73     36.47 o 
  -8   7   1       84.11       77.26     11.11 o 
  -7   7   1      147.94      194.33     13.37 o 
  -6   7   1      890.89      913.16     29.77 o 
  -5   7   1      852.75      857.43     22.94 o 
  -4   7   1      496.91      450.02     13.30 o 
  -3   7   1      999.46     1001.81     20.47 o 
  -2   7   1      791.94      800.52     13.25 o 
  -1   7   1     1111.93     1157.76     16.46 o 
   0   7   1     1008.08      890.81     15.45 o 
   1   7   1     1634.71     1843.56     25.55 o 
   2   7   1     1339.29     1392.10     22.93 o 
   3   7   1      700.28      679.58     12.11 o 
   4   7   1     1992.14     2012.68     30.59 o 
   5   7   1      676.16      685.99     18.32 o 
   6   7   1      119.83       99.91      8.84 o 
   7   7   1      230.95      228.15     20.99 o 
   8   7   1      306.14      310.14     28.86 o 
   9   7   1      173.22      186.20     33.20 o 
  -9   8   1       53.64      115.73     22.23 o 
  -8   8   1        1.26       13.66     11.28 o 
  -7   8   1      401.28      392.77     19.63 o 
  -6   8   1      226.77      213.71     18.32 o 
  -5   8   1      781.97      809.16     23.85 o 
  -4   8   1     1191.08     1098.44     26.69 o 
  -3   8   1      225.41      241.49      9.60 o 
  -2   8   1     2542.59     2516.27     37.07 o 
  -1   8   1     1143.50     1123.05     18.30 o 
   0   8   1     2309.91     2303.79     60.76 o 
   1   8   1     4321.58     4582.24     62.74 o 
   2   8   1      113.57      113.93      5.91 o 
   3   8   1     1483.69     1399.69     22.81 o 
   4   8   1      113.61      111.04      5.83 o 
   5   8   1      456.67      407.68     13.88 o 
   6   8   1      145.94      141.23      9.74 o 
   7   8   1       87.52      110.17     14.80 o 
   8   8   1      109.52      144.50     18.04 o 
   9   8   1       74.09       88.08     29.05 o 
  -9   9   1      338.69      271.13     26.26 o 
  -8   9   1      610.16      593.14     32.31 o 
  -7   9   1        3.88       -6.46      7.93 o 
  -6   9   1      151.61      124.03     10.91 o 
  -5   9   1       55.49       67.56      8.65 o 
  -4   9   1     2258.96     2355.74     50.55 o 
  -3   9   1     7630.21     7322.81    130.71 o 
  -2   9   1      609.46      556.21     13.52 o 
  -1   9   1     1560.11     1555.63     26.06 o 
   0   9   1      207.04      271.89      9.80 o 
   1   9   1     2596.07     2472.61     38.60 o 
   2   9   1     7181.56     6873.06    185.49 o 
   3   9   1     1574.63     1581.99     57.78 o 
   4   9   1       39.31       26.27      5.04 o 
   5   9   1      251.65      240.45     16.32 o 
   6   9   1      127.01      140.36     14.28 o 
   7   9   1      975.99      935.79     42.46 o 
   8   9   1      370.91      349.63     27.11 o 
   9   9   1       10.28       27.17     18.80 o 
  -9  10   1        2.63        5.12     14.13 o 
  -8  10   1       50.94       31.06     14.49 o 
  -7  10   1        9.38       33.36      9.01 o 
  -6  10   1       61.61       63.23     10.00 o 
  -5  10   1      116.04      120.29     10.78 o 
  -4  10   1      330.08      342.63     17.71 o 
  -3  10   1        8.65       26.95      6.59 o 
  -2  10   1      629.42      692.23     20.96 o 
  -1  10   1      135.69      138.73      8.73 o 
   0  10   1      151.09      182.33      7.88 o 
   1  10   1      537.10      631.16     15.15 o 
   2  10   1       44.84       62.42      5.86 o 
   3  10   1      160.72      156.67      7.54 o 
   4  10   1      179.14      173.28      7.58 o 
   5  10   1       90.44       68.54     11.08 o 
   6  10   1       72.61       87.88     13.44 o 
   7  10   1       27.14       34.75     17.28 o 
   8  10   1        0.74        6.09     11.46 o 
  -8  11   1      343.53      366.08     26.97 o 
  -7  11   1      183.15      201.34     20.81 o 
  -6  11   1        0.41       41.79     21.56 o 
  -5  11   1      101.91      132.12     13.24 o 
  -4  11   1     1251.34     1222.87     41.08 o 
  -3  11   1     2551.10     2425.72     52.31 o 
  -2  11   1     1403.43     1364.01     27.12 o 
  -1  11   1      194.13      237.41      9.32 o 
   0  11   1      704.83      773.31     18.07 o 
   1  11   1     2279.13     2120.60     45.16 o 
   2  11   1     2806.41     2724.73     48.28 o 
   3  11   1      719.17      730.18     18.76 o 
   4  11   1       24.33       16.88      6.16 o 
   5  11   1       76.36       89.49     12.54 o 
   6  11   1      497.84      513.47     30.26 o 
   7  11   1      440.03      442.62     31.34 o 
   8  11   1      161.33      166.47     20.92 o 
  -8  12   1       80.13       78.64     16.78 o 
  -7  12   1      125.16      159.46     18.36 o 
  -6  12   1       72.00       89.70     14.70 o 
  -5  12   1      113.96      153.03     21.92 o 
  -4  12   1      706.79      689.02     24.22 o 
  -3  12   1       17.24       17.21      5.08 o 
  -2  12   1     2889.83     2846.26     55.75 o 
  -1  12   1      687.83      654.72     17.08 o 
   0  12   1     2892.97     2967.88     56.30 o 
   1  12   1     1544.07     1559.41     35.74 o 
   2  12   1      222.10      194.19     10.75 o 
   3  12   1      212.12      225.41     16.17 o 
   4  12   1       53.21       77.30     10.43 o 
   5  12   1       47.85       64.96     23.22 o 
   6  12   1      331.22      355.35     25.72 o 
   7  12   1       11.28       26.96     16.73 o 
   8  12   1       94.40       94.30     19.30 o 
  -7  13   1      326.84      295.25     25.75 o 
  -6  13   1      899.65      858.27     38.80 o 
  -5  13   1      286.90      238.01     24.91 o 
  -4  13   1        3.74       15.56      8.31 o 
  -3  13   1        5.57       18.35      5.84 o 
  -2  13   1      749.24      760.48     24.27 o 
  -1  13   1     1435.93     1552.80     34.89 o 
   0  13   1     1821.23     2081.53     43.77 o 
   1  13   1      519.04      520.72     18.60 o 
   2  13   1      156.67      156.39      9.19 o 
   3  13   1        7.12       22.83      9.26 o 
   4  13   1      855.84      815.91     33.87 o 
   5  13   1      961.73      958.19     41.92 o 
   6  13   1      218.36      229.28     24.29 o 
   7  13   1       38.16       28.53     14.65 o 
  -7  14   1        0.36       10.04     16.42 o 
  -6  14   1       68.83       67.72     15.22 o 
  -5  14   1       14.65       17.43     12.58 o 
  -4  14   1        0.88        0.07      6.96 o 
  -3  14   1        2.47       28.73     12.21 o 
  -2  14   1       47.61       43.09      8.21 o 
  -1  14   1        8.91       29.31      8.93 o 
   0  14   1      256.27      246.96     13.80 o 
   1  14   1        7.88       14.06      6.92 o 
   2  14   1       47.16       39.30      7.43 o 
   3  14   1        1.90       -9.65     10.51 o 
   4  14   1       40.80       50.85     16.65 o 
   5  14   1       59.29       81.45     15.26 o 
   6  14   1        0.41      -15.40     15.40 o 
   7  14   1       11.01        7.95     12.36 o 
  -7  15   1      141.38      179.02     35.26 o 
  -6  15   1      630.79      637.57     42.78 o 
  -5  15   1      337.23      370.87     33.48 o 
  -4  15   1        2.89        8.98      9.32 o 
  -3  15   1       29.76       48.87      7.55 o 
  -2  15   1      147.96      164.75     11.74 o 
  -1  15   1     1000.07      969.22     29.18 o 
   0  15   1      507.77      515.70     18.59 o 
   1  15   1       18.58       47.60      9.14 o 
   2  15   1       40.41       47.01      8.48 o 
   3  15   1      128.39      140.21     14.40 o 
   4  15   1     1219.70     1232.37     51.35 o 
   5  15   1      560.24      590.89     35.01 o 
   6  15   1       60.40       95.24     17.56 o 
  -6  16   1       19.15       29.49     17.05 o 
  -5  16   1       58.65       74.63     30.85 o 
  -4  16   1       56.18       93.50     21.46 o 
  -3  16   1       36.54       22.07     10.70 o 
  -2  16   1      267.90      314.69     15.79 o 
  -1  16   1       74.71      102.11     10.68 o 
   0  16   1      244.03      248.01     16.69 o 
   1  16   1      342.12      353.64     16.76 o 
   2  16   1        3.83        0.81      7.44 o 
   3  16   1       85.24      109.99     12.35 o 
   4  16   1       18.74       65.20     15.42 o 
   5  16   1       57.56       79.83     25.56 o 
   6  16   1       83.64       81.50     17.75 o 
  -5  17   1      193.67      198.47     27.89 o 
  -4  17   1      259.18      288.26     41.13 o 
  -3  17   1      239.29      260.39     26.58 o 
  -2  17   1      155.56      143.37     11.56 o 
  -1  17   1      321.24      247.94     19.17 o 
   0  17   1      249.17      210.31     14.90 o 
   1  17   1      191.44      208.64     16.00 o 
   2  17   1      387.91      458.07     25.48 o 
   3  17   1      403.37      435.86     30.54 o 
   4  17   1      239.82      215.83     21.19 o 
   5  17   1       63.82       53.21     16.52 o 
  -4  18   1       14.59       11.57     15.52 o 
  -3  18   1       14.76       19.65     14.92 o 
  -2  18   1       83.42       94.66     23.86 o 
  -1  18   1       29.25       23.48     10.45 o 
   0  18   1      150.28      140.63     17.59 o 
   1  18   1      121.50      133.83     13.29 o 
   2  18   1        7.31        4.43      8.31 o 
   3  18   1       67.34       43.54     20.32 o 
   4  18   1        3.94       28.74     20.81 o 
  -3  19   1      310.77      347.51     59.24 o 
  -2  19   1       99.86      124.64     24.72 o 
  -1  19   1        1.25      -10.04     12.83 o 
   0  19   1       84.82       79.57     15.64 o 
   1  19   1      210.11      228.62     25.96 o 
   2  19   1      239.54      222.10     25.64 o 
   3  19   1      149.86      181.99     32.01 o 
  -1  20   1        0.29       -5.90     19.18 o 
   0  20   1        3.92       -5.67     21.25 o 
   1  20   1        1.41       40.62     71.54 o 
 -10   0   2       86.62       74.68     25.00 o 
  -9   0   2       40.73       65.38     21.55 o 
  -8   0   2      291.59      301.93     28.24 o 
  -7   0   2     1306.85     1358.57     59.00 o 
  -6   0   2     5250.29     5122.88    107.24 o 
  -5   0   2      978.97      977.10     22.22 o 
  -4   0   2     2876.74     3034.14     82.16 o 
  -3   0   2       12.46       41.57     15.58 o 
  -2   0   2    54676.76    49351.98    766.54 o 
  -1   0   2    64867.33    61600.40   1063.08 o 
   0   0   2       25.26       42.35      3.70 o 
   1   0   2     4902.50     5148.97    108.05 o 
   2   0   2      650.90      679.56     13.67 o 
   3   0   2     2769.46     2746.45     48.61 o 
   4   0   2     6110.39     5900.14    113.96 o 
   5   0   2     2893.41     2827.82     64.47 o 
   6   0   2       14.04       37.02     21.39 o 
   7   0   2       52.15       61.61     13.44 o 
   8   0   2      739.57      809.76     45.64 o 
   9   0   2      548.78      474.17     58.13 o 
 -10   1   2       50.85       84.15     17.32 o 
  -9   1   2        0.86       12.64     12.13 o 
  -8   1   2      438.85      415.07     23.49 o 
  -7   1   2      159.35      161.12     10.49 o 
  -6   1   2     1590.97     1579.03     38.41 o 
  -5   1   2     2294.55     2116.84     28.19 o 
  -4   1   2       71.78       53.09      4.33 o 
  -3   1   2     1562.28     1498.20     32.92 o 
  -2   1   2     7547.31     7682.21     80.70 o 
  -1   1   2        7.47       18.45      3.93 o 
   0   1   2     1567.79     1625.45     19.04 o 
   1   1   2      532.24      603.96     11.67 o 
   2   1   2     2741.45     2862.81     31.14 o 
   3   1   2     4344.73     4693.33     57.85 o 
   4   1   2      283.60      280.66     10.62 o 
   5   1   2      660.19      671.08     17.25 o 
   6   1   2       52.80       35.56      6.82 o 
   7   1   2       46.02       80.66     11.82 o 
   8   1   2      176.36      162.63     17.58 o 
   9   1   2        0.11       23.64     21.72 o 
 -10   2   2       13.49       22.11     13.62 o 
  -9   2   2       42.06       44.67     12.72 o 
  -8   2   2      233.35      235.56     17.77 o 
  -7   2   2      385.16      414.10     15.15 o 
  -6   2   2     1040.12     1008.87     35.93 o 
  -5   2   2      746.77      730.63     21.58 o 
  -4   2   2       20.85       12.83      2.74 o 
  -3   2   2      644.28      670.92     18.86 o 
  -2   2   2     6601.38     6868.17    208.25 o 
  -1   2   2     5942.31     6114.83     48.16 o 
   0   2   2      124.59      136.56      6.47 o 
   1   2   2      249.52      246.36      4.89 o 
   2   2   2      650.59      618.45      8.24 o 
   3   2   2     1811.11     1876.43     26.86 o 
   4   2   2     1595.22     1610.08     27.77 o 
   5   2   2      968.88      971.90     30.67 o 
   6   2   2      121.87      119.31      7.41 o 
   7   2   2       81.10       84.53      7.48 o 
   8   2   2      308.88      315.62     26.27 o 
   9   2   2      266.69      264.56     29.33 o 
 -10   3   2       87.16      108.60     18.77 o 
  -9   3   2       19.25       22.98     11.66 o 
  -8   3   2      824.84      828.32     27.74 o 
  -7   3   2      311.02      291.96     17.09 o 
  -6   3   2     1962.53     2145.44     51.93 o 
  -5   3   2     4212.95     4336.21     81.40 o 
  -4   3   2      287.43      311.40      9.26 o 
  -3   3   2     5123.28     5305.46     69.02 o 
  -2   3   2    12937.95    12928.72    127.49 o 
  -1   3   2     2129.09     2118.80     34.77 o 
   0   3   2     3080.30     3010.42     48.75 o 
   1   3   2       13.42       34.62      4.80 o 
   2   3   2     3357.89     3395.13     31.84 o 
   3   3   2     3745.85     3676.09     48.37 o 
   4   3   2      854.67      874.90     23.18 o 
   5   3   2     2697.66     2732.22     43.98 o 
   6   3   2      482.01      403.40     12.72 o 
   7   3   2      157.53      196.81     15.28 o 
   8   3   2      350.88      307.94     16.50 o 
   9   3   2       16.21       20.75     19.34 o 
 -10   4   2      316.36      363.26     31.79 o 
  -9   4   2      754.94      723.51     38.05 o 
  -8   4   2      448.28      418.54     19.25 o 
  -7   4   2        3.03        5.46      6.57 o 
  -6   4   2      161.95      156.76     12.32 o 
  -5   4   2     2005.88     2054.35     39.82 o 
  -4   4   2     6952.49     7305.37    120.06 o 
  -3   4   2     1908.48     1953.50     36.73 o 
  -2   4   2     1254.12     1313.17     14.93 o 
  -1   4   2     5620.90     5368.61    113.55 o 
   0   4   2     2406.37     2333.00     36.42 o 
   1   4   2    23454.00    23183.07    296.46 o 
   2   4   2    11389.12    11805.87    165.48 o 
   3   4   2        7.70        9.99      3.99 o 
   4   4   2       17.77       16.92      5.54 o 
   5   4   2      576.26      602.08     14.31 o 
   6   4   2     1157.91     1148.58     23.95 o 
   7   4   2      899.15      808.98     25.67 o 
   8   4   2       59.26       60.83     12.15 o 
   9   4   2        0.56       48.47     51.63 o 
 -10   5   2        2.33       -7.95     15.49 o 
  -9   5   2        1.04       -0.26      9.28 o 
  -8   5   2        5.61       -2.74      7.39 o 
  -7   5   2        8.21        4.37      6.45 o 
  -6   5   2       97.56      105.74     10.31 o 
  -5   5   2       26.82       21.01      6.43 o 
  -4   5   2        1.26       22.41      8.18 o 
  -3   5   2       25.51       35.57      2.14 o 
  -2   5   2       52.73       45.28      2.60 o 
  -1   5   2       16.48       26.74      4.53 o 
   0   5   2      309.16      353.14      5.37 o 
   1   5   2      145.98      157.10      6.94 o 
   2   5   2      128.69      158.20      6.58 o 
   3   5   2      392.08      371.19     13.12 o 
   4   5   2        0.14        2.22      3.85 o 
   5   5   2        0.42        4.40      3.72 o 
   6   5   2       10.72       25.47      8.12 o 
   7   5   2        6.21        1.57      9.15 o 
   8   5   2        0.22        7.65     14.41 o 
   9   5   2        1.59       13.45     24.97 o 
  -9   6   2      594.27      600.59     34.59 o 
  -8   6   2      384.22      392.19     20.18 o 
  -7   6   2       55.53       57.30      9.30 o 
  -6   6   2        3.00        3.89      5.96 o 
  -5   6   2     1346.11     1350.45     34.36 o 
  -4   6   2     5531.80     5812.23    112.41 o 
  -3   6   2     1685.54     1590.18     26.85 o 
  -2   6   2      211.36      227.06      7.72 o 
  -1   6   2      883.82     1019.82     12.87 o 
   0   6   2     4284.93     4506.76     82.04 o 
   1   6   2    24367.44    24340.98    287.19 o 
   2   6   2     4881.11     5219.09     80.11 o 
   3   6   2        1.96        6.38      3.67 o 
   4   6   2       99.14       85.50      4.39 o 
   5   6   2      756.17      742.88     15.75 o 
   6   6   2     1373.60     1460.24     46.02 o 
   7   6   2      785.02      695.60     32.19 o 
   8   6   2       66.74       47.78     12.45 o 
   9   6   2        4.73        6.53     15.46 o 
  -9   7   2        8.08       22.12     16.30 o 
  -8   7   2      450.74      465.31     22.79 o 
  -7   7   2      209.55      187.26     14.24 o 
  -6   7   2      856.72      853.96     26.56 o 
  -5   7   2     1955.97     1938.94     48.42 o 
  -4   7   2       39.33       47.08      6.11 o 
  -3   7   2     2791.63     2848.94     52.55 o 
  -2   7   2     3164.30     2939.60     55.49 o 
  -1   7   2     1590.01     1585.83     21.13 o 
   0   7   2      201.24      115.87      4.27 o 
   1   7   2       11.79       18.62      5.41 o 
   2   7   2      999.52      968.70     19.56 o 
   3   7   2     2032.77     2094.14     47.51 o 
   4   7   2      758.46      716.21     19.63 o 
   5   7   2     3022.27     2973.84     62.46 o 
   6   7   2      298.30      243.30     19.14 o 
   7   7   2      330.86      350.60     23.56 o 
   8   7   2       95.38       86.78     15.72 o 
   9   7   2       68.37       97.91     25.09 o 
  -9   8   2       20.06       -3.74     17.01 o 
  -8   8   2       33.10       45.57     13.25 o 
  -7   8   2      388.46      411.67     19.70 o 
  -6   8   2      825.28      792.50     25.65 o 
  -5   8   2       66.82       75.91      8.47 o 
  -4   8   2      274.18      277.90     11.17 o 
  -3   8   2     1036.82     1028.56     18.33 o 
  -2   8   2     1470.34     1516.85     24.21 o 
  -1   8   2     2542.17     2499.08     34.36 o 
   0   8   2      585.63      664.34     12.08 o 
   1   8   2       26.31       16.26      4.37 o 
   2   8   2        1.06       -0.27      2.68 o 
   3   8   2     1724.62     1698.53     41.86 o 
   4   8   2     1190.38     1083.35     27.01 o 
   5   8   2      125.55      157.05     15.80 o 
   6   8   2      120.38      134.14     14.17 o 
   7   8   2      116.12      145.74     16.64 o 
   8   8   2      211.38      201.98     21.33 o 
  -9   9   2        0.24       28.49     16.61 o 
  -8   9   2       77.01      110.31     14.69 o 
  -7   9   2        7.76       11.53     10.25 o 
  -6   9   2      135.22      148.09     12.43 o 
  -5   9   2      461.22      456.87     16.97 o 
  -4   9   2       21.11       46.61      9.18 o 
  -3   9   2      714.88      727.17     15.28 o 
  -2   9   2      369.65      389.29      9.88 o 
  -1   9   2      119.23      128.23      5.88 o 
   0   9   2      439.68      457.11     12.92 o 
   1   9   2        0.00       -3.89      4.60 o 
   2   9   2      718.98      632.49     18.14 o 
   3   9   2      287.19      285.12     13.99 o 
   4   9   2       21.02       36.05      6.87 o 
   5   9   2      319.56      322.02     20.31 o 
   6   9   2        6.56        8.56      9.88 o 
   7   9   2       58.82       76.26     14.13 o 
   8   9   2        9.09        8.20     13.05 o 
  -9  10   2        4.43       19.40     21.11 o 
  -8  10   2       33.55       38.16     13.63 o 
  -7  10   2      409.01      435.66     21.53 o 
  -6  10   2     1278.45     1278.08     38.69 o 
  -5  10   2      179.58      144.88     13.80 o 
  -4  10   2       82.46       72.17      8.31 o 
  -3  10   2      693.44      703.79     20.68 o 
  -2  10   2     5213.08     5023.11     78.16 o 
  -1  10   2     5581.70     5834.43     88.36 o 
   0  10   2      236.94      272.70     11.21 o 
   1  10   2     1142.24     1126.55     24.33 o 
   2  10   2       21.12       18.64      3.61 o 
   3  10   2     2165.39     2105.42     54.33 o 
   4  10   2     1681.67     1700.32     46.61 o 
   5  10   2      209.01      247.08     18.58 o 
   6  10   2       19.50       29.83     11.01 o 
   7  10   2       56.81       67.25     16.89 o 
   8  10   2      362.01      362.98     28.29 o 
  -8  11   2      111.49      136.06     25.72 o 
  -7  11   2       68.56      106.55     12.71 o 
  -6  11   2      334.01      330.80     18.12 o 
  -5  11   2      186.47      205.36     13.46 o 
  -4  11   2       43.94       60.80      8.77 o 
  -3  11   2       72.33       80.10      7.93 o 
  -2  11   2      146.00      150.75      7.91 o 
  -1  11   2        5.58        3.23      7.06 o 
   0  11   2       52.63       87.85      7.93 o 
   1  11   2       15.06       31.18     10.16 o 
   2  11   2      602.60      599.82     20.35 o 
   3  11   2      435.89      472.89     24.47 o 
   4  11   2      619.17      551.21     20.28 o 
   5  11   2      508.25      543.40     26.48 o 
   6  11   2        2.49       10.20     10.74 o 
   7  11   2       59.23       55.75     16.09 o 
   8  11   2       27.58       33.30     21.70 o 
  -8  12   2       85.15       78.70     28.91 o 
  -7  12   2      295.51      302.26     23.52 o 
  -6  12   2      336.44      327.63     19.43 o 
  -5  12   2      316.66      316.95     20.09 o 
  -4  12   2      121.04      133.65     16.07 o 
  -3  12   2      507.81      529.04     14.99 o 
  -2  12   2      875.03      821.23     21.56 o 
  -1  12   2     1217.82     1163.54     26.44 o 
   0  12   2     1346.45     1377.36     32.40 o 
   1  12   2      295.40      338.51     12.22 o 
   2  12   2      437.44      501.17     17.92 o 
   3  12   2      471.87      453.85     18.52 o 
   4  12   2      408.01      422.84     20.88 o 
   5  12   2      271.32      265.62     27.76 o 
   6  12   2      151.61      181.64     20.05 o 
   7  12   2      219.08      221.51     22.23 o 
  -7  13   2       21.88       34.10     16.17 o 
  -6  13   2      390.11      357.24     21.17 o 
  -5  13   2      393.86      425.34     24.03 o 
  -4  13   2        2.60       -7.08      7.08 o 
  -3  13   2      189.26      193.13     10.50 o 
  -2  13   2      164.60      141.17     12.20 o 
  -1  13   2       23.43       43.82      9.74 o 
   0  13   2      177.98      201.04     12.17 o 
   1  13   2       53.96       82.62      7.70 o 
   2  13   2      632.94      598.04     21.12 o 
   3  13   2      399.67      405.74     17.76 o 
   4  13   2      103.81      103.77     12.42 o 
   5  13   2      191.06      187.44     18.15 o 
   6  13   2       10.94       -2.56     10.24 o 
   7  13   2       37.80       37.88     16.65 o 
  -7  14   2       99.21      101.87     21.20 o 
  -6  14   2        4.73       -5.90     12.96 o 
  -5  14   2      104.82      153.41     18.99 o 
  -4  14   2      795.72      794.14     28.03 o 
  -3  14   2      239.46      255.77     12.69 o 
  -2  14   2       91.55      108.77      9.07 o 
  -1  14   2       33.81       58.17      7.30 o 
   0  14   2      608.07      537.88     20.24 o 
   1  14   2     1439.18     1394.40     35.01 o 
   2  14   2      492.23      607.48     22.61 o 
   3  14   2       78.95       93.18     10.80 o 
   4  14   2       38.20       23.94     10.51 o 
   5  14   2      128.05      150.26     19.22 o 
   6  14   2      429.65      423.42     30.19 o 
  -6  15   2        7.91       11.33     14.08 o 
  -5  15   2        1.92        7.08     10.66 o 
  -4  15   2        0.15       -9.94      9.94 o 
  -3  15   2        0.54       -6.73      7.55 o 
  -2  15   2        8.83       15.72      6.45 o 
  -1  15   2        5.06       15.36      9.73 o 
   0  15   2        2.38        0.28      6.67 o 
   1  15   2        7.13       18.98      7.64 o 
   2  15   2       18.53       39.91      9.13 o 
   3  15   2       20.61       39.03      9.39 o 
   4  15   2        6.71       24.54     11.64 o 
   5  15   2        0.93        1.04     10.52 o 
   6  15   2        0.81       14.95     15.32 o 
  -6  16   2       30.65       29.11     20.88 o 
  -5  16   2      128.18      132.82     23.51 o 
  -4  16   2      475.63      452.96     28.82 o 
  -3  16   2      187.20      185.05     21.16 o 
  -2  16   2       78.14      114.45     21.33 o 
  -1  16   2       62.89      104.38     17.62 o 
   0  16   2      178.77      157.44     14.81 o 
   1  16   2      858.80      768.39     27.73 o 
   2  16   2      432.17      428.36     21.92 o 
   3  16   2      142.75      170.79     14.59 o 
   4  16   2      127.20      113.98     25.06 o 
   5  16   2      190.80      164.09     21.86 o 
  -5  17   2      112.04      114.58     19.28 o 
  -4  17   2       17.37        6.22     15.25 o 
  -3  17   2       90.26      129.64     18.26 o 
  -2  17   2       81.45       99.64     13.98 o 
  -1  17   2        4.82       24.92      9.98 o 
   0  17   2       11.34       37.07     20.30 o 
   1  17   2        0.14       -9.77      9.77 o 
   2  17   2       26.90       28.68     12.66 o 
   3  17   2       50.94       50.72     17.49 o 
   4  17   2        4.56      -15.59     16.95 o 
   5  17   2       95.92      116.03     40.20 o 
  -4  18   2       39.21       17.77     16.88 o 
  -3  18   2      109.84      102.51     19.38 o 
  -2  18   2      311.50      374.42     29.31 o 
  -1  18   2      584.66      706.89     34.13 o 
   0  18   2      229.30      249.63     22.66 o 
   1  18   2        9.14        7.66     11.08 o 
   2  18   2       78.80       64.89     15.23 o 
   3  18   2      199.68      225.50     28.81 o 
   4  18   2       88.80      145.29     26.00 o 
  -3  19   2        0.42      -10.80     16.67 o 
  -2  19   2        4.65       25.23     17.43 o 
  -1  19   2        2.42       -2.14     10.67 o 
   0  19   2        2.13       -3.26     10.87 o 
   1  19   2        1.74        5.48     12.81 o 
   2  19   2        4.28       -7.02     14.31 o 
 -10   1   3      248.93      256.95     24.63 o 
  -9   1   3      665.90      660.76     42.75 o 
  -8   1   3        2.54        1.00      8.03 o 
  -7   1   3      114.82      115.63     10.30 o 
  -6   1   3     1516.07     1535.90     40.30 o 
  -5   1   3     4669.54     4812.53     67.10 o 
  -4   1   3     1393.62     1220.77     22.29 o 
  -3   1   3      793.32      846.43     14.41 o 
  -2   1   3      109.14      174.62      6.38 o 
  -1   1   3      352.56      412.74      9.09 o 
   0   1   3    19090.06    19000.67    218.95 o 
   1   1   3     8339.83     8364.10    107.77 o 
   2   1   3       52.29       67.25      3.91 o 
   3   1   3     1097.82     1256.56     20.57 o 
   4   1   3      289.45      360.43     10.41 o 
   5   1   3     3931.17     4066.70     68.95 o 
   6   1   3     1225.86     1122.26     26.27 o 
   7   1   3      167.54      116.13     10.52 o 
   8   1   3       14.30       32.17     19.14 o 
   9   1   3       52.07       42.43     26.82 o 
 -10   2   3       21.42       47.02     14.95 o 
  -9   2   3      255.97      290.44     23.06 o 
  -8   2   3      292.46      284.23     20.57 o 
  -7   2   3        7.97        6.22      7.65 o 
  -6   2   3      844.71      853.87     21.52 o 
  -5   2   3     1006.46      921.05     15.39 o 
  -4   2   3     3531.05     3521.19     55.43 o 
  -3   2   3     3009.37     3083.51     57.20 o 
  -2   2   3     1198.25     1405.21     17.08 o 
  -1   2   3     4237.47     4171.00     47.77 o 
   0   2   3     2883.16     2937.12     41.33 o 
   1   2   3     3165.49     3270.85     37.66 o 
   2   2   3     1714.22     1612.72     35.71 o 
   3   2   3      324.08      427.68      9.57 o 
   4   2   3     2324.09     2314.77     37.13 o 
   5   2   3      297.34      271.43     10.67 o 
   6   2   3      762.94      805.48     31.94 o 
   7   2   3      352.57      355.25     14.11 o 
   8   2   3        0.65       30.34     13.25 o 
   9   2   3      118.54      124.00     33.18 o 
 -10   3   3       25.67       15.23     16.84 o 
  -9   3   3       72.59       91.15     16.48 o 
  -8   3   3      367.98      374.08     18.19 o 
  -7   3   3      640.96      604.21     19.92 o 
  -6   3   3      338.65      351.08     14.36 o 
  -5   3   3        6.91       23.82      5.54 o 
  -4   3   3      241.25      230.95      6.72 o 
  -3   3   3     2252.73     2310.05     28.94 o 
  -2   3   3     3230.86     3085.24     33.52 o 
  -1   3   3     1021.30     1014.41     21.71 o 
   0   3   3      369.17      355.87      6.14 o 
   1   3   3       76.99       88.77      6.02 o 
   2   3   3     1885.15     1763.57     32.69 o 
   3   3   3     3100.02     3107.09     41.73 o 
   4   3   3     2172.38     2141.12     38.47 o 
   5   3   3       24.69       25.67      7.09 o 
   6   3   3       18.54       61.20     10.63 o 
   7   3   3      204.26      238.33     18.68 o 
   8   3   3      318.74      324.27     22.85 o 
   9   3   3      198.97      215.36     44.26 o 
 -10   4   3       32.70       24.36     14.55 o 
  -9   4   3       46.24       63.13     14.09 o 
  -8   4   3      155.55      163.99     17.29 o 
  -7   4   3        4.72       14.49      7.54 o 
  -6   4   3      291.80      357.54     15.12 o 
  -5   4   3      137.96      105.61      8.04 o 
  -4   4   3      391.38      366.32      7.78 o 
  -3   4   3      375.64      417.04      8.58 o 
  -2   4   3        0.52        1.72      2.41 o 
  -1   4   3      447.90      447.21     18.89 o 
   0   4   3      948.30     1001.37     13.54 o 
   1   4   3      476.46      519.52     12.28 o 
   2   4   3     1090.16     1029.53     20.41 o 
   3   4   3       98.37       80.38      8.18 o 
   4   4   3      115.04      170.26     21.09 o 
   5   4   3      183.51      198.29     10.84 o 
   6   4   3      336.30      385.58     16.72 o 
   7   4   3       59.69       61.96     11.54 o 
   8   4   3        6.38       10.20      9.89 o 
   9   4   3       16.64       60.75     44.11 o 
 -10   5   3        3.07       -0.97     11.08 o 
  -9   5   3        4.74       -4.11     10.87 o 
  -8   5   3      756.92      850.79     30.25 o 
  -7   5   3     2385.99     2338.09     59.82 o 
  -6   5   3      445.24      388.44     15.39 o 
  -5   5   3      484.57      497.14     15.53 o 
  -4   5   3       12.26       23.61      4.44 o 
  -3   5   3     4910.32     4881.88     60.98 o 
  -2   5   3     9169.79     9201.82    100.13 o 
  -1   5   3     1750.04     1802.92     34.00 o 
   0   5   3       53.15       42.01      6.11 o 
   1   5   3       89.93      117.96      5.89 o 
   2   5   3     2243.65     2028.85     36.00 o 
   3   5   3    10247.50    10640.27    186.74 o 
   4   5   3     3739.49     3652.31     83.00 o 
   5   5   3      379.00      425.63     34.11 o 
   6   5   3        8.81       11.90     10.49 o 
   7   5   3      598.10      634.14     29.73 o 
   8   5   3      376.69      351.05     24.10 o 
   9   5   3       48.03        4.38     13.80 o 
  -9   6   3      161.68      164.37     20.30 o 
  -8   6   3       80.31       88.56     12.64 o 
  -7   6   3       19.19       36.22     11.34 o 
  -6   6   3      416.85      399.11     17.37 o 
  -5   6   3      443.77      390.86     16.75 o 
  -4   6   3     1128.13     1008.50     16.40 o 
  -3   6   3     1885.65     1833.76     25.29 o 
  -2   6   3       33.94       42.88      4.28 o 
  -1   6   3     3590.26     3691.08     74.19 o 
   0   6   3     2198.18     2189.03     24.83 o 
   1   6   3     3089.05     3118.93     49.33 o 
   2   6   3      722.45      715.65     18.26 o 
   3   6   3       33.51       41.00      6.85 o 
   4   6   3      107.74      106.38     10.12 o 
   5   6   3       83.25       70.93      9.28 o 
   6   6   3       19.16       61.95     13.93 o 
   7   6   3      237.17      241.05     20.01 o 
   8   6   3      101.31       94.03     19.34 o 
   9   6   3       63.90       52.99     19.46 o 
  -9   7   3       34.71       39.76     13.39 o 
  -8   7   3      135.84      141.55     14.10 o 
  -7   7   3      495.86      540.45     22.13 o 
  -6   7   3      236.04      245.99     13.25 o 
  -5   7   3      368.85      291.98     31.62 o 
  -4   7   3      743.69      692.38     21.81 o 
  -3   7   3      557.34      573.27     14.76 o 
  -2   7   3      714.95      695.10     10.74 o 
  -1   7   3      884.77      785.19     21.72 o 
   0   7   3     1877.10     1947.75     25.49 o 
   1   7   3     1355.16     1208.13     32.67 o 
   2   7   3     1446.18     1528.66     30.86 o 
   3   7   3     1697.30     1747.40     37.04 o 
   4   7   3      122.95      117.45     11.94 o 
   5   7   3      106.88      109.37     12.07 o 
   6   7   3      432.96      394.43     22.86 o 
   7   7   3      428.84      408.40     27.17 o 
   8   7   3      111.12      116.45     19.76 o 
  -9   8   3      109.25      126.24     22.86 o 
  -8   8   3      203.16      196.92     20.21 o 
  -7   8   3        2.26        3.87     10.82 o 
  -6   8   3      418.06      460.63     19.22 o 
  -5   8   3      408.51      373.46     16.88 o 
  -4   8   3      612.23      556.51     20.10 o 
  -3   8   3     1507.19     1557.13     25.10 o 
  -2   8   3        9.75       14.57      3.92 o 
  -1   8   3     2913.86     2724.02     44.46 o 
   0   8   3     1213.98     1264.41     18.33 o 
   1   8   3     1219.74     1119.99     38.12 o 
   2   8   3      705.21      638.17     16.98 o 
   3   8   3      138.95      121.71      9.34 o 
   4   8   3       57.81       56.12     10.23 o 
   5   8   3       20.41       45.29     19.48 o 
   6   8   3      100.38      122.18     16.04 o 
   7   8   3      206.96      196.09     19.09 o 
   8   8   3        1.42       17.34     12.67 o 
  -9   9   3      165.60      215.10     43.19 o 
  -8   9   3        2.61        8.86      9.25 o 
  -7   9   3       72.84       88.38     11.88 o 
  -6   9   3      211.10      225.59     24.11 o 
  -5   9   3     2623.61     2609.23     61.31 o 
  -4   9   3     2696.39     2620.22     54.63 o 
  -3   9   3       10.96       15.04      3.72 o 
  -2   9   3      585.04      593.82     12.39 o 
  -1   9   3      169.10      127.54      8.75 o 
   0   9   3     3467.51     3160.92     83.85 o 
   1   9   3     2550.76     2483.64     38.00 o 
   2   9   3      512.61      570.16     17.52 o 
   3   9   3      246.20      255.21     12.31 o 
   4   9   3       84.67       96.06     11.29 o 
   5   9   3     1066.47     1026.35     31.92 o 
   6   9   3      893.97      825.03     36.53 o 
   7   9   3      180.67      159.31     18.85 o 
   8   9   3       21.23       36.55     14.89 o 
  -8  10   3        0.40       -2.57     10.33 o 
  -7  10   3        8.80       12.64      8.43 o 
  -6  10   3       94.63      104.47     11.90 o 
  -5  10   3      167.64      142.21     12.39 o 
  -4  10   3      176.64      192.03     11.25 o 
  -3  10   3      320.67      295.45      9.07 o 
  -2  10   3       38.58       52.14      4.19 o 
  -1  10   3      115.50      142.14     13.61 o 
   0  10   3      247.83      225.35      7.65 o 
   1  10   3       29.95       29.65      4.14 o 
   2  10   3       42.73       38.39      7.43 o 
   3  10   3      221.67      201.59     10.96 o 
   4  10   3       18.58       13.62      8.07 o 
   5  10   3       50.30       55.87     17.41 o 
   6  10   3        0.86       11.56     10.77 o 
   7  10   3       11.28       23.34     12.76 o 
   8  10   3       48.50       76.68     26.15 o 
  -8  11   3       56.80       17.56     14.86 o 
  -7  11   3        1.52       19.19     11.15 o 
  -6  11   3      347.97      299.15     18.55 o 
  -5  11   3     1051.55     1110.06     34.17 o 
  -4  11   3     1180.96     1179.66     32.67 o 
  -3  11   3      480.51      454.02     12.86 o 
  -2  11   3       26.72       43.77      5.46 o 
  -1  11   3      956.13      894.50     19.72 o 
   0  11   3     2382.55     2311.90     40.62 o 
   1  11   3     1127.49     1125.48     27.26 o 
   2  11   3       95.35      118.11     11.11 o 
   3  11   3        5.37        0.26      7.69 o 
   4  11   3      329.88      324.92     20.49 o 
   5  11   3      811.01      812.66     36.34 o 
   6  11   3      509.27      476.44     31.37 o 
   7  11   3       96.93       94.08     17.89 o 
  -8  12   3       58.32       50.68     18.95 o 
  -7  12   3       24.37       28.46     12.54 o 
  -6  12   3      197.89      210.90     18.95 o 
  -5  12   3      492.96      446.32     23.86 o 
  -4  12   3      656.08      588.58     26.64 o 
  -3  12   3     1440.33     1415.35     35.21 o 
  -2  12   3      198.72      181.56     10.88 o 
  -1  12   3     1510.58     1395.34     30.51 o 
   0  12   3      368.19      395.97     15.67 o 
   1  12   3      126.89      136.20     14.27 o 
   2  12   3      301.75      342.32     15.74 o 
   3  12   3       17.82       18.90     10.68 o 
   4  12   3      128.45      121.66     14.05 o 
   5  12   3      140.86      162.45     18.19 o 
   6  12   3       18.69       27.58     14.03 o 
   7  12   3      103.19      111.07     20.78 o 
  -7  13   3      407.35      420.57     36.18 o 
  -6  13   3       56.86       79.23     14.01 o 
  -5  13   3        0.44      -13.84     13.84 o 
  -4  13   3       41.50       44.18     12.54 o 
  -3  13   3      348.72      366.72     16.58 o 
  -2  13   3     1228.17     1340.09     37.08 o 
  -1  13   3     1238.99     1253.35     40.73 o 
   0  13   3        8.89       17.42      5.49 o 
   1  13   3        2.91        2.67      5.66 o 
   2  13   3      234.73      217.37     13.75 o 
   3  13   3      813.58      798.00     27.61 o 
   4  13   3      686.11      721.23     33.46 o 
   5  13   3      154.58      152.15     18.78 o 
   6  13   3       47.07       36.89     15.24 o 
  -7  14   3       19.75        2.59     12.63 o 
  -6  14   3        1.31       -0.62      9.41 o 
  -5  14   3        2.22        3.14      9.32 o 
  -4  14   3       11.93       15.73      9.81 o 
  -3  14   3       44.47       34.56     12.30 o 
  -2  14   3      138.90      183.52     12.55 o 
  -1  14   3      191.53      168.02     12.00 o 
   0  14   3        7.99        9.21      7.38 o 
   1  14   3       67.30       65.09     13.77 o 
   2  14   3       31.09       46.22     14.87 o 
   3  14   3       48.57       56.12     10.34 o 
   4  14   3       19.60       14.82     11.02 o 
   5  14   3        0.44        6.36     10.15 o 
   6  14   3       11.46       16.61     12.89 o 
  -6  15   3       21.58        5.77     13.87 o 
  -5  15   3        8.11       13.27     10.88 o 
  -4  15   3        2.42       -6.52      9.40 o 
  -3  15   3      259.96      269.03     16.32 o 
  -2  15   3     1096.81     1100.59     35.22 o 
  -1  15   3      210.36      304.36     17.20 o 
   0  15   3       23.57       28.03     10.90 o 
   1  15   3       15.14        3.12     18.40 o 
   2  15   3      504.82      407.83     20.25 o 
   3  15   3     1160.34     1045.20     36.10 o 
   4  15   3      373.43      384.94     25.24 o 
   5  15   3        6.11       44.42     18.15 o 
  -6  16   3       30.56       31.00     16.06 o 
  -5  16   3       24.93       34.53     20.64 o 
  -4  16   3      102.34      115.62     16.50 o 
  -3  16   3      165.40      199.47     19.68 o 
  -2  16   3        6.66       19.80      8.88 o 
  -1  16   3      280.58      329.50     19.46 o 
   0  16   3      210.55      229.37     19.33 o 
   1  16   3       41.86       74.41     13.99 o 
   2  16   3      128.03      153.37     17.13 o 
   3  16   3        0.89        8.20      9.95 o 
   4  16   3       56.42       59.35     20.63 o 
   5  16   3       31.85       42.77     18.72 o 
  -5  17   3      123.09      125.32     23.84 o 
  -4  17   3      109.22      138.99     18.75 o 
  -3  17   3      158.78      147.39     18.91 o 
  -2  17   3      296.52      256.17     18.00 o 
  -1  17   3      158.09      161.03     19.65 o 
   0  17   3      216.80      307.84     25.72 o 
   1  17   3      408.10      442.94     28.52 o 
   2  17   3      381.14      367.94     26.45 o 
   3  17   3      136.59      133.47     23.26 o 
   4  17   3       49.41       48.04     19.00 o 
  -4  18   3       25.39       12.70     20.00 o 
  -3  18   3       78.61       67.38     19.28 o 
  -2  18   3       19.22       11.83     14.11 o 
  -1  18   3      199.81      240.98     45.99 o 
   0  18   3       38.02       28.92     12.28 o 
   1  18   3       79.07       74.04     19.93 o 
   2  18   3      106.54      136.21     21.09 o 
   3  18   3        0.88       19.68     35.34 o 
  -2  19   3        3.46        3.43     13.09 o 
  -1  19   3      112.27      117.53     17.49 o 
   0  19   3      168.30      141.51     19.42 o 
   1  19   3      211.72      254.57     26.98 o 
 -10   0   4        0.98        7.72     17.99 o 
  -9   0   4      161.23      225.89     32.15 o 
  -8   0   4     1545.99     1494.98     75.26 o 
  -7   0   4     2009.20     1882.49     80.06 o 
  -6   0   4       36.65       33.70      7.39 o 
  -5   0   4     1252.75     1213.90     32.74 o 
  -4   0   4     1580.06     1647.65     37.21 o 
  -3   0   4    24369.77    24590.02    477.81 o 
  -2   0   4     2426.95     2526.47     61.57 o 
  -1   0   4      534.79      647.23     20.31 o 
   0   0   4     1270.02     1206.31     49.42 o 
   1   0   4        4.84       11.93      8.55 o 
   2   0   4     9539.04     9892.72    256.95 o 
   3   0   4     5192.22     5180.29    114.42 o 
   4   0   4      401.90      390.37     17.80 o 
   5   0   4        5.19       18.29      8.55 o 
   6   0   4      154.68      189.64     16.91 o 
   7   0   4      953.43      989.34     43.01 o 
   8   0   4      307.44      233.71     49.97 o 
   9   0   4       74.97       22.68     31.35 o 
 -10   1   4       26.97       17.82     13.46 o 
  -9   1   4      110.74      121.85     19.21 o 
  -8   1   4        1.08       14.17     13.31 o 
  -7   1   4      838.23      798.77     24.07 o 
  -6   1   4      374.28      318.45      9.89 o 
  -5   1   4      242.16      249.83      8.84 o 
  -4   1   4     1749.73     1623.95     26.26 o 
  -3   1   4     1481.99     1495.05     26.01 o 
  -2   1   4      489.61      507.87     11.70 o 
  -1   1   4     1782.59     1712.71     25.28 o 
   0   1   4       91.62       97.29      5.20 o 
   1   1   4     1167.65     1127.47     28.52 o 
   2   1   4       82.14      106.86      7.59 o 
   3   1   4      251.84      255.69     13.65 o 
   4   1   4      166.21      168.96      8.24 o 
   5   1   4        0.37       -1.87      4.65 o 
   6   1   4      348.90      305.72     13.92 o 
   7   1   4       56.73       37.46      7.98 o 
   8   1   4       17.80       21.59     39.14 o 
   9   1   4        1.18        6.19     19.35 o 
 -10   2   4       42.82       61.60     18.75 o 
  -9   2   4      114.91      115.06     16.82 o 
  -8   2   4      309.75      353.08     23.17 o 
  -7   2   4      528.09      534.61     22.27 o 
  -6   2   4      183.45      172.03     10.62 o 
  -5   2   4       14.46       13.59      7.00 o 
  -4   2   4      932.31     1042.35     21.34 o 
  -3   2   4     4063.39     4199.03     56.72 o 
  -2   2   4     1192.81     1153.18     16.80 o 
  -1   2   4       29.30       24.64      4.36 o 
   0   2   4       27.76       27.70      3.44 o 
   1   2   4      749.50      822.64     16.22 o 
   2   2   4     2118.01     2132.44     32.56 o 
   3   2   4     1726.03     1772.50     31.32 o 
   4   2   4      523.91      513.17     19.36 o 
   5   2   4      128.16      138.08      8.84 o 
   6   2   4      177.28      213.48     11.77 o 
   7   2   4      338.32      359.92     20.45 o 
   8   2   4      245.56      211.75     21.13 o 
 -10   3   4       65.52       52.44     16.51 o 
  -9   3   4      176.99      204.09     21.31 o 
  -8   3   4        0.49        3.45      8.62 o 
  -7   3   4     1532.48     1635.63     43.15 o 
  -6   3   4     1027.71      988.91     27.38 o 
  -5   3   4      712.19      726.58     39.23 o 
  -4   3   4     4377.67     4540.19     65.74 o 
  -3   3   4     1441.61     1485.01     34.24 o 
  -2   3   4     2511.41     2411.17     44.19 o 
  -1   3   4     3189.17     3027.95     35.73 o 
   0   3   4      130.95      113.47      7.50 o 
   1   3   4     1633.54     1679.55     23.63 o 
   2   3   4      214.43      204.33      5.62 o 
   3   3   4     1031.03     1045.53     27.31 o 
   4   3   4     1758.19     1701.79     37.33 o 
   5   3   4       23.27       13.45      7.11 o 
   6   3   4      679.57      669.99     29.56 o 
   7   3   4       55.24       26.37     10.43 o 
   8   3   4       42.07       88.60     16.60 o 
 -10   4   4      344.31      297.13     30.53 o 
  -9   4   4       45.14       42.18     13.91 o 
  -8   4   4       80.18       78.74     11.87 o 
  -7   4   4       27.29       64.48      9.33 o 
  -6   4   4     1008.76     1039.62     28.56 o 
  -5   4   4     2748.85     2593.69     73.96 o 
  -4   4   4      751.31      718.56     14.45 o 
  -3   4   4     1649.12     1660.52     23.93 o 
  -2   4   4       67.82       66.85      6.65 o 
  -1   4   4     7236.66     7560.18    132.56 o 
   0   4   4    10643.01    10557.07    128.18 o 
   1   4   4     1868.73     1861.81     31.85 o 
   2   4   4      513.73      511.05     14.70 o 
   3   4   4      156.81      178.56     11.37 o 
   4   4   4      670.45      706.58     21.64 o 
   5   4   4      866.09      848.42     27.24 o 
   6   4   4      664.25      578.02     22.54 o 
   7   4   4        0.19       13.84     10.74 o 
   8   4   4        7.04       14.60     12.01 o 
  -9   5   4        6.46        6.51     11.56 o 
  -8   5   4        0.42        2.78      7.32 o 
  -7   5   4       41.51       19.12     10.00 o 
  -6   5   4        2.92       -3.52      7.26 o 
  -5   5   4        0.05        3.64      5.29 o 
  -4   5   4       13.29       32.34      6.17 o 
  -3   5   4        4.89       13.01      3.91 o 
  -2   5   4      120.21      136.30      8.58 o 
  -1   5   4       47.68       68.73     11.86 o 
   0   5   4      219.57      216.54      8.13 o 
   1   5   4        9.94        0.05      3.49 o 
   2   5   4       24.99       38.03      6.06 o 
   3   5   4       43.48       44.65      7.31 o 
   4   5   4       56.21       58.34      8.08 o 
   5   5   4       69.38       79.13     10.38 o 
   6   5   4       10.25       12.48      9.86 o 
   7   5   4        9.62        7.84     10.75 o 
   8   5   4        0.26       -5.68     11.63 o 
  -9   6   4       36.40       -0.19     11.63 o 
  -8   6   4        3.24        8.75      8.11 o 
  -7   6   4       60.99       96.28     12.23 o 
  -6   6   4      899.31      957.29     33.90 o 
  -5   6   4     2461.84     2520.78     53.88 o 
  -4   6   4      572.31      488.32     10.46 o 
  -3   6   4      802.26      787.13     16.48 o 
  -2   6   4      135.47      120.84      7.00 o 
  -1   6   4     8790.56     8863.51    173.35 o 
   0   6   4    10049.21     9989.72    205.95 o 
   1   6   4      814.63      855.83     21.16 o 
   2   6   4       20.20       20.67      5.11 o 
   3   6   4      142.74      150.88     10.07 o 
   4   6   4      559.76      581.50     20.40 o 
   5   6   4     1129.67     1192.70     36.39 o 
   6   6   4      741.37      683.13     27.39 o 
   7   6   4        3.38        0.76     11.32 o 
   8   6   4        2.86      142.90    106.96 o 
  -9   7   4      105.23      105.91     17.99 o 
  -8   7   4        5.70       11.33     11.01 o 
  -7   7   4     1023.49     1047.89     35.42 o 
  -6   7   4      425.74      405.13     17.57 o 
  -5   7   4      834.56      801.57     22.41 o 
  -4   7   4     1877.93     1801.45     28.92 o 
  -3   7   4      185.82      173.34      8.34 o 
  -2   7   4      794.05      763.23     18.12 o 
  -1   7   4      962.24      869.93     36.19 o 
   0   7   4       34.71       56.71      2.85 o 
   1   7   4     1484.51     1625.32     48.94 o 
   2   7   4      416.23      411.44     14.38 o 
   3   7   4     2111.23     2082.46     47.17 o 
   4   7   4     2106.97     2022.91     51.13 o 
   5   7   4       51.06       59.76      9.27 o 
   6   7   4      375.84      381.64     25.23 o 
   7   7   4        6.76       -6.76     10.61 o 
   8   7   4        5.32       -5.48     13.93 o 
  -9   8   4       75.96       98.72     22.46 o 
  -8   8   4      326.34      313.48     23.48 o 
  -7   8   4      137.16      142.44     15.80 o 
  -6   8   4       97.14      102.08     10.42 o 
  -5   8   4      262.66      260.98     12.99 o 
  -4   8   4      377.58      359.51      9.45 o 
  -3   8   4     1380.74     1251.80     27.47 o 
  -2   8   4      734.26      707.03     18.01 o 
  -1   8   4       44.19       94.44     15.71 o 
   0   8   4       17.63       37.98      9.00 o 
   1   8   4      356.00      312.91     11.56 o 
   2   8   4     2389.66     2276.71     47.73 o 
   3   8   4      470.76      461.96     18.37 o 
   4   8   4      185.42      189.87     12.77 o 
   5   8   4      173.18      187.35     17.03 o 
   6   8   4       94.55      111.74     16.44 o 
   7   8   4      278.89      247.52     29.57 o 
   8   8   4      162.72      179.78     22.12 o 
  -9   9   4       12.98       25.67     16.76 o 
  -8   9   4        0.36       12.51     11.94 o 
  -7   9   4      146.35      178.37     29.61 o 
  -6   9   4      171.26      179.91     17.14 o 
  -5   9   4      170.44      167.92     14.58 o 
  -4   9   4      429.26      373.31     12.37 o 
  -3   9   4       50.82       61.87      7.22 o 
  -2   9   4      152.06      144.29     10.56 o 
  -1   9   4      410.74      416.52     14.57 o 
   0   9   4       99.02       77.98      6.06 o 
   1   9   4      360.04      335.65     11.52 o 
   2   9   4       49.77       77.61      7.48 o 
   3   9   4       96.71      121.38     10.53 o 
   4   9   4      227.42      228.45     15.17 o 
   5   9   4       32.13       30.87     11.59 o 
   6   9   4       41.39       67.98     14.63 o 
   7   9   4        3.38       28.63     13.28 o 
  -8  10   4      502.94      535.10     31.45 o 
  -7  10   4      363.82      328.67     23.09 o 
  -6  10   4       21.05       24.78     11.76 o 
  -5  10   4        3.78       16.48      9.23 o 
  -4  10   4      794.99      724.09     20.06 o 
  -3  10   4     3587.54     3362.23     67.43 o 
  -2  10   4     1024.77     1151.25     29.61 o 
  -1  10   4       86.68       70.34      8.83 o 
   0  10   4      552.06      582.32     17.57 o 
   1  10   4      368.97      259.76     18.23 o 
   2  10   4     3283.33     3114.34     66.38 o 
   3  10   4     1129.14     1220.52     34.77 o 
   4  10   4       33.98       50.83     11.88 o 
   5  10   4        9.42       -1.27      8.34 o 
   6  10   4      147.94      185.34     19.07 o 
   7  10   4      352.92      340.47     29.48 o 
  -8  11   4        5.83       11.40     12.19 o 
  -7  11   4      226.28      282.55     41.00 o 
  -6  11   4        1.96       12.10     10.58 o 
  -5  11   4      131.67      128.00     14.63 o 
  -4  11   4       96.83       98.18     12.43 o 
  -3  11   4      121.73      143.75     14.00 o 
  -2  11   4      138.33      126.57     10.40 o 
  -1  11   4      320.29      320.23     14.42 o 
   0  11   4       43.90       32.79      6.91 o 
   1  11   4      468.94      427.94     20.17 o 
   2  11   4        1.73        2.87      5.61 o 
   3  11   4      466.76      415.23     26.11 o 
   4  11   4      265.03      287.83     17.45 o 
   5  11   4        1.15      -11.87     11.87 o 
   6  11   4      132.67      166.47     21.92 o 
   7  11   4        8.90       -2.54     12.30 o 
  -8  12   4      151.96      151.40     23.40 o 
  -7  12   4      172.26      181.68     19.66 o 
  -6  12   4      140.56      142.15     18.19 o 
  -5  12   4      129.09      168.76     20.97 o 
  -4  12   4      322.85      292.30     26.55 o 
  -3  12   4      419.85      373.62     15.36 o 
  -2  12   4      787.45      737.23     23.99 o 
  -1  12   4      486.11      484.39     18.07 o 
   0  12   4      309.77      343.76     19.29 o 
   1  12   4      559.89      569.92     27.04 o 
   2  12   4      279.88      246.94     13.75 o 
   3  12   4      235.43      254.46     16.00 o 
   4  12   4      157.39      126.84     12.89 o 
   5  12   4      270.53      279.76     23.71 o 
   6  12   4      224.23      214.88     25.39 o 
  -7  13   4      204.35      217.52     22.92 o 
  -6  13   4       44.68       59.40     19.11 o 
  -5  13   4       95.83      106.11     16.88 o 
  -4  13   4       94.72       82.75     12.99 o 
  -3  13   4      136.20      154.75     12.05 o 
  -2  13   4       16.11       18.53     14.14 o 
  -1  13   4      311.17      289.80     16.32 o 
   0  13   4      106.63       87.19     12.99 o 
   1  13   4      283.24      224.39     18.47 o 
   2  13   4        0.18       -0.69      8.33 o 
   3  13   4      110.59      100.18     10.53 o 
   4  13   4       65.51       79.03     12.34 o 
   5  13   4       72.73       71.39     15.81 o 
   6  13   4       66.48       59.63     41.96 o 
  -7  14   4        4.75       22.12     16.68 o 
  -6  14   4      139.13      148.76     19.30 o 
  -5  14   4      397.35      436.63     27.36 o 
  -4  14   4       24.54       41.82     15.39 o 
  -3  14   4       41.66       65.34      9.36 o 
  -2  14   4      181.13      134.23     12.41 o 
  -1  14   4      683.80      616.73     24.33 o 
   0  14   4      932.57     1024.60     40.73 o 
   1  14   4      301.30      392.20     27.15 o 
   2  14   4       12.41       21.18     13.41 o 
   3  14   4       30.64       26.61     13.36 o 
   4  14   4      372.40      378.73     35.78 o 
   5  14   4      249.37      251.48     30.76 o 
  -6  15   4        0.09       18.84     13.13 o 
  -5  15   4        2.58      -10.56     11.27 o 
  -4  15   4        7.50       22.12     12.15 o 
  -3  15   4        6.94       14.39     10.63 o 
  -2  15   4       15.02        9.42      7.75 o 
  -1  15   4        0.82       11.08     10.25 o 
   0  15   4        5.21        5.94     13.32 o 
   1  15   4       18.97       22.61     12.42 o 
   2  15   4        7.53       11.28     10.16 o 
   3  15   4        0.02       -2.16      9.52 o 
   4  15   4        5.38       17.99     15.45 o 
   5  15   4        0.45       -3.48     14.46 o 
  -5  16   4      169.38      168.83     21.19 o 
  -4  16   4       84.12       77.61     16.63 o 
  -3  16   4       77.62      104.57     16.56 o 
  -2  16   4      129.38      103.42     15.86 o 
  -1  16   4      334.18      312.66     22.18 o 
   0  16   4      486.57      497.90     32.65 o 
   1  16   4      153.97      162.71     19.99 o 
   2  16   4       70.33      121.48     18.69 o 
   3  16   4      174.31      204.52     33.67 o 
   4  16   4      274.08      242.11     36.78 o 
  -4  17   4       31.62       32.39     13.84 o 
  -3  17   4       10.11       27.39     18.50 o 
  -2  17   4        1.95        9.02     11.13 o 
  -1  17   4       12.15       35.77     24.43 o 
   0  17   4        2.63      -13.97     14.25 o 
   1  17   4        6.34       19.20     13.14 o 
   2  17   4        0.47       -3.14     17.86 o 
   3  17   4       49.90       71.88     21.46 o 
  -3  18   4      286.00      294.24     34.47 o 
  -2  18   4      231.02      264.49     29.75 o 
  -1  18   4       36.62       18.39     12.16 o 
   0  18   4       35.72        9.59     12.03 o 
   1  18   4      173.90      157.88     20.58 o 
   2  18   4      147.80      167.97     27.69 o 
  -1  19   4        0.25       21.32     16.76 o 
   0  19   4        5.92       15.42     17.41 o 
 -10   1   5       45.96       49.11     16.25 o 
  -9   1   5        9.74       13.18     27.05 o 
  -8   1   5       60.25       82.53     14.12 o 
  -7   1   5      908.91      984.74     30.13 o 
  -6   1   5     1997.75     1918.29     38.52 o 
  -5   1   5      406.99      379.56     12.43 o 
  -4   1   5       69.24       66.56      7.50 o 
  -3   1   5       23.04       64.99      8.02 o 
  -2   1   5     1416.30     1325.02     23.08 o 
  -1   1   5     8004.82     8200.19    132.33 o 
   0   1   5      856.90      788.28     18.17 o 
   1   1   5      299.00      318.76      9.73 o 
   2   1   5       17.15       27.44      5.07 o 
   3   1   5     1181.55     1334.63     29.64 o 
   4   1   5     3347.19     3337.60     68.83 o 
   5   1   5      978.16      894.74     25.85 o 
   6   1   5       24.48       38.20     13.88 o 
   7   1   5        8.95       20.34     12.25 o 
   8   1   5      163.92      182.43     34.62 o 
  -9   2   5       90.00      107.09     16.90 o 
  -8   2   5      155.65      189.04     17.97 o 
  -7   2   5      439.41      433.85     17.80 o 
  -6   2   5       25.23       52.98      5.68 o 
  -5   2   5     1368.03     1392.76     31.81 o 
  -4   2   5      337.69      314.29     11.63 o 
  -3   2   5     1763.16     1900.67     31.22 o 
  -2   2   5     4009.55     4036.21     58.85 o 
  -1   2   5        1.99       22.10      4.48 o 
   0   2   5     2380.36     2470.49     40.27 o 
   1   2   5     1160.57     1105.33     35.91 o 
   2   2   5      490.25      544.12     13.45 o 
   3   2   5     1564.93     1500.99     29.88 o 
   4   2   5      123.77      133.39     10.01 o 
   5   2   5      224.24      261.04     15.81 o 
   6   2   5       14.06       15.81      9.38 o 
   7   2   5        6.23       12.55     12.18 o 
   8   2   5      216.43      209.23     45.87 o 
  -9   3   5      168.53      194.35     20.94 o 
  -8   3   5      251.46      214.40     18.62 o 
  -7   3   5       61.87       75.34     10.03 o 
  -6   3   5       12.14       26.84     10.57 o 
  -5   3   5      403.37      391.52     12.32 o 
  -4   3   5     1374.70     1350.62     24.92 o 
  -3   3   5     1315.58     1226.03     23.81 o 
  -2   3   5      418.39      475.63      9.88 o 
  -1   3   5       13.62       31.36      7.94 o 
   0   3   5      394.74      374.42     10.58 o 
   1   3   5     1482.18     1489.84     25.21 o 
   2   3   5     2295.41     2125.24     34.46 o 
   3   3   5      902.65      873.37     32.68 o 
   4   3   5        1.11       12.99      7.26 o 
   5   3   5       46.84       62.24     10.21 o 
   6   3   5      192.07      242.96     18.03 o 
   7   3   5      297.69      272.19     27.79 o 
   8   3   5      153.39      159.58     24.94 o 
  -9   4   5       33.79       16.84     17.45 o 
  -8   4   5       59.21       86.14     11.64 o 
  -7   4   5       55.24       79.32     11.99 o 
  -6   4   5        2.43        7.99      7.44 o 
  -5   4   5       97.38      101.90      6.93 o 
  -4   4   5       80.00       94.55      6.98 o 
  -3   4   5      152.93      153.27      9.81 o 
  -2   4   5      540.72      566.80     16.49 o 
  -1   4   5       23.52       39.54      6.01 o 
   0   4   5      845.27      878.65     15.97 o 
   1   4   5      198.80      188.02      6.35 o 
   2   4   5      289.91      311.43     12.89 o 
   3   4   5       12.84       23.00      7.62 o 
   4   4   5      420.70      431.28     19.78 o 
   5   4   5      156.11      166.16     14.17 o 
   6   4   5        2.79       -9.63      9.63 o 
   7   4   5       23.13        5.64     12.64 o 
   8   4   5       39.89       22.92     16.74 o 
  -9   5   5      415.28      408.70     44.84 o 
  -8   5   5      595.97      537.57     24.87 o 
  -7   5   5        0.99        2.60      6.69 o 
  -6   5   5      454.53      439.67     18.11 o 
  -5   5   5      590.36      563.65     14.22 o 
  -4   5   5     2826.23     2725.61     84.50 o 
  -3   5   5     1820.46     1768.46     36.36 o 
  -2   5   5      880.95      934.26     23.25 o 
  -1   5   5      152.75      136.81      9.72 o 
   0   5   5      323.18      316.70     11.10 o 
   1   5   5     5233.41     5009.38     94.19 o 
   2   5   5     4998.42     5222.82    104.92 o 
   3   5   5       85.54       92.47      9.54 o 
   4   5   5      589.73      591.11     22.50 o 
   5   5   5      127.58      162.04     14.37 o 
   6   5   5      650.89      709.47     30.03 o 
   7   5   5      228.92      218.26     20.98 o 
   8   5   5       46.32       18.57     16.17 o 
  -9   6   5        7.93        9.66     26.16 o 
  -8   6   5       36.18       45.89     13.21 o 
  -7   6   5      175.93      136.14     13.60 o 
  -6   6   5       27.45       38.17      8.16 o 
  -5   6   5      663.69      636.81     21.02 o 
  -4   6   5      755.28      682.03     19.36 o 
  -3   6   5      571.29      593.37     16.76 o 
  -2   6   5     2493.73     2321.91     45.86 o 
  -1   6   5       61.51       78.00      6.91 o 
   0   6   5      832.87      719.26     23.91 o 
   1   6   5      157.63      174.85     12.78 o 
   2   6   5       35.45       58.61     17.22 o 
   3   6   5      133.54      168.24     19.05 o 
   4   6   5       41.54       40.27      9.01 o 
   5   6   5       44.58       79.91     14.09 o 
   6   6   5      224.65      223.67     18.11 o 
   7   6   5        0.09        7.76     12.98 o 
   8   6   5      128.54      138.61     21.33 o 
  -9   7   5       97.40       80.17     20.86 o 
  -8   7   5      107.35      116.03     16.02 o 
  -7   7   5       75.41       88.89     13.53 o 
  -6   7   5      275.88      247.01     18.28 o 
  -5   7   5      409.86      421.18     21.43 o 
  -4   7   5      354.26      349.01     22.31 o 
  -3   7   5      301.64      291.79     15.75 o 
  -2   7   5      654.15      669.72     18.58 o 
  -1   7   5      884.40      838.74     21.58 o 
   0   7   5      899.07      801.77     21.50 o 
   1   7   5     1744.00     1705.53     34.88 o 
   2   7   5      399.85      415.26     18.39 o 
   3   7   5        0.66       -0.42      6.74 o 
   4   7   5      176.52      192.73     13.89 o 
   5   7   5      474.43      476.07     22.72 o 
   6   7   5      406.15      383.32     26.06 o 
   7   7   5       71.08       87.45     18.30 o 
  -9   8   5       39.76       86.50     23.15 o 
  -8   8   5       44.01       46.02     14.57 o 
  -7   8   5      123.39      127.85     16.25 o 
  -6   8   5       32.92       43.55     11.60 o 
  -5   8   5      329.45      364.02     20.87 o 
  -4   8   5      394.83      431.67     15.38 o 
  -3   8   5      838.24      749.80     30.40 o 
  -2   8   5     1382.78     1323.80     30.62 o 
  -1   8   5      157.18      132.36      8.54 o 
   0   8   5      764.73      693.84     17.17 o 
   1   8   5      126.89      152.36     19.89 o 
   2   8   5       72.76       76.54      9.19 o 
   3   8   5       27.81       51.25     14.98 o 
   4   8   5       59.02       57.33     10.96 o 
   5   8   5      146.09      172.14     15.04 o 
   6   8   5       76.02       86.38     15.64 o 
   7   8   5       74.41      110.18     18.30 o 
  -8   9   5        0.53        9.59     12.87 o 
  -7   9   5      269.49      267.84     20.92 o 
  -6   9   5     1723.46     1633.33     58.62 o 
  -5   9   5      372.19      325.15     21.86 o 
  -4   9   5       29.04       36.29      9.12 o 
  -3   9   5        6.71       13.72      6.30 o 
  -2   9   5      315.93      323.38     13.78 o 
  -1   9   5     2175.41     2135.46     46.85 o 
   0   9   5      637.64      700.07     27.32 o 
   1   9   5        2.42        7.54      7.86 o 
   2   9   5       58.59       61.93     12.06 o 
   3   9   5      171.32      149.23     12.17 o 
   4   9   5     1502.76     1422.14     45.46 o 
   5   9   5      570.88      537.83     26.13 o 
   6   9   5       35.71       10.38     11.95 o 
   7   9   5       18.60       -0.58     19.57 o 
  -8  10   5        3.13       -2.30     11.91 o 
  -7  10   5       62.36       76.46     15.94 o 
  -6  10   5       10.54       11.24     10.41 o 
  -5  10   5      124.11      105.08     13.93 o 
  -4  10   5       87.97      102.67     12.45 o 
  -3  10   5        0.94       -0.73      6.14 o 
  -2  10   5      127.32      144.85     10.81 o 
  -1  10   5       38.15       44.70      7.17 o 
   0  10   5        7.30       24.17     12.63 o 
   1  10   5       64.52       90.37     12.83 o 
   2  10   5      129.94      120.53     10.21 o 
   3  10   5        3.66        2.76      6.61 o 
   4  10   5        1.45        6.74      8.29 o 
   5  10   5        0.48       14.34      9.73 o 
   6  10   5       26.39       34.62     14.35 o 
   7  10   5       34.67       64.73     17.81 o 
  -8  11   5       38.01       22.95     13.57 o 
  -7  11   5      242.75      249.19     22.90 o 
  -6  11   5      619.72      632.01     32.95 o 
  -5  11   5      332.85      332.35     24.38 o 
  -4  11   5       18.62       38.69     12.89 o 
  -3  11   5      104.00      108.47     10.78 o 
  -2  11   5      737.18      624.85     26.98 o 
  -1  11   5     1054.13     1042.19     29.96 o 
   0  11   5      298.19      350.64     24.16 o 
   1  11   5        3.55        5.30     11.07 o 
   2  11   5      111.52      135.93     29.77 o 
   3  11   5      513.18      448.06     19.67 o 
   4  11   5      769.96      750.99     31.84 o 
   5  11   5      395.42      353.12     26.63 o 
   6  11   5        5.39        3.89     13.87 o 
  -7  12   5      165.76      167.08     21.57 o 
  -6  12   5       14.34       11.72     11.96 o 
  -5  12   5      418.77      394.72     25.92 o 
  -4  12   5      148.29      149.18     15.99 o 
  -3  12   5      533.70      456.07     19.92 o 
  -2  12   5      562.83      595.04     25.82 o 
  -1  12   5        6.55       16.39      7.20 o 
   0  12   5      179.47      193.95     16.52 o 
   1  12   5      329.28      355.76     22.75 o 
   2  12   5       19.51       51.71     13.52 o 
   3  12   5      176.84      195.46     19.53 o 
   4  12   5        0.36       42.25     17.43 o 
   5  12   5       10.17       -8.46     15.59 o 
   6  12   5        6.96      -11.10     17.17 o 
  -7  13   5       31.99       51.26     22.73 o 
  -6  13   5        0.27        8.26     13.63 o 
  -5  13   5       49.62       77.94     18.88 o 
  -4  13   5      267.98      262.96     20.69 o 
  -3  13   5      686.59      692.29     25.96 o 
  -2  13   5      333.88      320.74     20.48 o 
  -1  13   5        0.03        7.51      9.53 o 
   0  13   5      129.76      110.59     14.25 o 
   1  13   5      311.45      267.53     20.17 o 
   2  13   5      472.27      464.78     27.40 o 
   3  13   5      410.53      400.13     28.17 o 
   4  13   5       49.46       64.56     14.53 o 
   5  13   5        6.11        5.43     18.62 o 
  -6  14   5        0.02       -6.18     13.94 o 
  -5  14   5       16.00       19.36     12.05 o 
  -4  14   5        2.01        5.99     10.62 o 
  -3  14   5      161.80      149.13     14.22 o 
  -2  14   5       28.88       45.34     16.47 o 
  -1  14   5       37.66       44.74     15.90 o 
   0  14   5       59.47       81.47     16.39 o 
   1  14   5       16.57       19.50     23.82 o 
   2  14   5       21.62       24.99     13.04 o 
   3  14   5        3.05       10.82     16.69 o 
   4  14   5        1.18       62.74     60.20 o 
   5  14   5        3.79       35.96     21.53 o 
  -6  15   5       16.05       15.28     14.78 o 
  -5  15   5       26.49        6.95     12.66 o 
  -4  15   5      449.78      449.39     28.80 o 
  -3  15   5      479.91      475.26     27.74 o 
  -2  15   5       66.60       85.87     13.73 o 
  -1  15   5        1.57       -6.36     11.03 o 
   0  15   5       78.19       59.69     14.39 o 
   1  15   5      506.30      412.94     28.53 o 
   2  15   5      485.47      472.57     31.49 o 
   3  15   5      162.35      214.36     24.59 o 
   4  15   5        2.57        6.91     15.71 o 
  -5  16   5       55.68       51.11     16.46 o 
  -4  16   5       56.20       47.81     18.06 o 
  -3  16   5       70.78       91.05     20.28 o 
  -2  16   5      226.76      188.36     20.44 o 
  -1  16   5       17.28       27.81     13.34 o 
   0  16   5       64.46       82.55     20.60 o 
   1  16   5       78.05      125.70     28.94 o 
   2  16   5        3.70       37.02     22.14 o 
   3  16   5       32.42       58.70     21.58 o 
  -4  17   5      154.34      149.22     38.45 o 
  -3  17   5      154.17      165.21     24.97 o 
  -2  17   5       75.40       97.86     23.95 o 
  -1  17   5      201.98      221.47     21.96 o 
   0  17   5      259.83      268.95     27.16 o 
   1  17   5      170.26      170.71     21.97 o 
   2  17   5       44.83       45.89     15.42 o 
  -2  18   5       92.87      114.99     24.08 o 
  -1  18   5        7.00       22.49     13.92 o 
   0  18   5       75.70       71.41     17.23 o 
  -9   0   6      940.81      865.66     61.04 o 
  -8   0   6      280.70      237.48     29.76 o 
  -7   0   6      140.97      139.91     21.49 o 
  -6   0   6       13.33        9.79     12.51 o 
  -5   0   6     1710.13     1680.87    161.96 o 
  -4   0   6     4203.67     4163.26    104.85 o 
  -3   0   6      266.71      238.49     17.55 o 
  -2   0   6      522.97      482.74     26.23 o 
  -1   0   6       67.47       59.71     10.34 o 
   0   0   6     2192.08     2011.91     52.41 o 
   1   0   6     5274.75     5580.53    140.02 o 
   2   0   6     1014.33     1024.97     35.35 o 
   3   0   6       19.56        3.43      7.99 o 
   4   0   6       30.80       78.54     12.56 o 
   5   0   6      386.28      479.76     33.17 o 
   6   0   6      460.00      395.20     42.73 o 
   7   0   6      255.86      211.33     31.98 o 
  -9   1   6       34.04       50.65     27.09 o 
  -8   1   6      121.74      150.08     25.98 o 
  -7   1   6       25.75       15.54      8.39 o 
  -6   1   6      281.02      280.77     12.54 o 
  -5   1   6      828.26      746.32     22.13 o 
  -4   1   6       15.50       40.80      8.87 o 
  -3   1   6      521.58      551.23     15.29 o 
  -2   1   6      171.50      147.36      7.90 o 
  -1   1   6      136.29      103.03      7.21 o 
   0   1   6      516.51      525.18     15.72 o 
   1   1   6        6.42       11.02      5.18 o 
   2   1   6      133.59      139.74      8.90 o 
   3   1   6       76.62       83.25      8.32 o 
   4   1   6       93.85       99.10      9.48 o 
   5   1   6      448.25      451.80     23.72 o 
   6   1   6        5.98       -0.97     10.32 o 
   7   1   6       20.85       30.36     15.06 o 
  -9   2   6      202.13      209.77     27.15 o 
  -8   2   6      158.35      119.55     19.33 o 
  -7   2   6        7.97        2.04      9.59 o 
  -6   2   6       61.81       52.91     13.06 o 
  -5   2   6      649.47      682.79     18.56 o 
  -4   2   6     1102.08     1104.74     24.71 o 
  -3   2   6      346.81      315.80     10.61 o 
  -2   2   6       30.18       38.07      5.06 o 
  -1   2   6      221.71      208.91      9.01 o 
   0   2   6      797.59      800.82     19.16 o 
   1   2   6     1152.94     1188.89     27.86 o 
   2   2   6      806.26      763.72     19.28 o 
   3   2   6      278.17      291.47     13.39 o 
   4   2   6      156.62      185.49     14.47 o 
   5   2   6      177.62      210.23     15.50 o 
   6   2   6      218.48      235.12     18.06 o 
   7   2   6      177.72      180.64     22.17 o 
  -9   3   6       59.56       91.89     21.15 o 
  -8   3   6      326.66      337.33     25.29 o 
  -7   3   6       59.56       56.98     18.75 o 
  -6   3   6      910.87      924.29     31.29 o 
  -5   3   6     1631.75     1574.92     33.23 o 
  -4   3   6      186.13      177.06      8.27 o 
  -3   3   6     1362.27     1418.76     26.66 o 
  -2   3   6      500.53      500.63     14.49 o 
  -1   3   6      153.85      135.07      6.88 o 
   0   3   6     1123.63     1107.52     23.26 o 
   1   3   6        6.78        9.18      5.29 o 
   2   3   6      669.90      626.14     22.22 o 
   3   3   6      433.04      430.64     19.96 o 
   4   3   6       96.35      129.43     15.27 o 
   5   3   6      548.10      513.07     26.79 o 
   6   3   6       12.25       25.92     10.64 o 
   7   3   6       27.41       24.18     16.97 o 
  -9   4   6       30.18       10.57     14.10 o 
  -8   4   6       76.96      122.59     19.96 o 
  -7   4   6      626.48      620.96     29.14 o 
  -6   4   6      839.80      744.72     24.52 o 
  -5   4   6       59.32       54.14      7.70 o 
  -4   4   6      336.93      345.42     15.48 o 
  -3   4   6      744.28      730.04     21.50 o 
  -2   4   6     4529.32     4445.73     89.70 o 
  -1   4   6     1864.18     1891.58     45.39 o 
   0   4   6        9.41       13.49      4.27 o 
   1   4   6       76.03       73.02     10.10 o 
   2   4   6      213.21      206.93     22.86 o 
   3   4   6      756.10      811.56     28.18 o 
   4   4   6      938.62      902.20     32.82 o 
   5   4   6      106.90      115.29     13.34 o 
   6   4   6        1.14        4.31      9.38 o 
   7   4   6       54.67       51.28     17.72 o 
  -9   5   6        5.23       -1.32     14.09 o 
  -8   5   6        0.72        4.77     10.15 o 
  -7   5   6       14.59       14.21     10.59 o 
  -6   5   6        4.49       -5.21      8.38 o 
  -5   5   6       15.22       24.49      6.98 o 
  -4   5   6        5.41       26.87      8.40 o 
  -3   5   6       61.88       78.64      8.62 o 
  -2   5   6       19.36       24.01      7.19 o 
  -1   5   6        1.95       22.16      6.49 o 
   0   5   6       91.00       85.28      7.16 o 
   1   5   6       57.30       64.34      7.62 o 
   2   5   6        9.79       21.84      7.46 o 
   3   5   6       99.67      114.07     13.89 o 
   4   5   6       46.16       42.53     12.76 o 
   5   5   6        4.43        9.72      9.23 o 
   6   5   6        3.18      -11.93     11.93 o 
   7   5   6        0.34       -2.73     10.77 o 
  -9   6   6        5.17       33.15     19.64 o 
  -8   6   6       45.27       76.27     21.11 o 
  -7   6   6      679.89      720.24     35.87 o 
  -6   6   6      843.44      856.81     37.46 o 
  -5   6   6       34.61       29.55      6.91 o 
  -4   6   6      223.26      242.34     12.97 o 
  -3   6   6      803.73      742.10     23.44 o 
  -2   6   6     4631.37     4376.98     90.40 o 
  -1   6   6     1393.04     1411.73     33.00 o 
   0   6   6      154.06      163.14     10.21 o 
   1   6   6       25.38       18.22      5.43 o 
   2   6   6       26.17       46.27      8.62 o 
   3   6   6      544.98      525.29     22.56 o 
   4   6   6      894.51      944.42     34.44 o 
   5   6   6      184.05      161.25     16.41 o 
   6   6   6        7.42       18.60     11.62 o 
   7   6   6       33.33       33.77     16.28 o 
  -8   7   6      244.47      247.03     24.53 o 
  -7   7   6        3.38       -7.39     11.17 o 
  -6   7   6      674.43      710.03     32.72 o 
  -5   7   6      412.53      388.04     22.00 o 
  -4   7   6       81.54       81.01      9.81 o 
  -3   7   6      367.46      375.73     15.15 o 
  -2   7   6      837.65      867.96     24.26 o 
  -1   7   6       61.52       58.87      7.99 o 
   0   7   6     1598.25     1458.04     53.45 o 
   1   7   6      163.41      176.76     16.60 o 
   2   7   6     1246.87     1175.91     42.86 o 
   3   7   6      106.94      138.39     15.15 o 
   4   7   6       90.39      115.21     17.27 o 
   5   7   6       72.65      115.00     13.98 o 
   6   7   6        3.12       10.09     11.96 o 
   7   7   6        1.33        2.44     13.30 o 
  -8   8   6       23.18       22.89     13.66 o 
  -7   8   6       66.56      120.15     16.50 o 
  -6   8   6      109.20      150.32     16.88 o 
  -5   8   6      175.60      172.53     17.31 o 
  -4   8   6      683.38      644.31     22.92 o 
  -3   8   6      174.49      184.57     11.85 o 
  -2   8   6        0.79       10.35      7.57 o 
  -1   8   6       51.30       37.58      6.92 o 
   0   8   6      796.60      706.95     29.55 o 
   1   8   6     1119.30     1101.37     41.15 o 
   2   8   6      217.68      236.59     21.07 o 
   3   8   6      131.14      130.77     12.10 o 
   4   8   6       68.54       60.93     11.63 o 
   5   8   6      164.50      143.13     18.32 o 
   6   8   6      201.77      172.69     22.31 o 
  -8   9   6       51.73       47.89     15.53 o 
  -7   9   6        3.31       15.53     12.58 o 
  -6   9   6      156.88      176.33     19.24 o 
  -5   9   6      109.76      108.40     15.75 o 
  -4   9   6        1.23        5.31      6.64 o 
  -3   9   6      107.01      139.25     18.76 o 
  -2   9   6       79.95       73.90     11.27 o 
  -1   9   6       91.06       80.44      8.68 o 
   0   9   6      136.44      145.99     14.85 o 
   1   9   6        0.90        7.99      9.56 o 
   2   9   6       93.20      108.54     14.81 o 
   3   9   6        8.68       12.12      8.60 o 
   4   9   6       24.48       30.76      9.82 o 
   5   9   6       11.72        4.41      9.85 o 
   6   9   6       11.49       42.18     33.87 o 
  -8  10   6       62.06       61.76     22.30 o 
  -7  10   6        2.09        3.75     14.42 o 
  -6  10   6       40.22       41.37     13.32 o 
  -5  10   6      399.82      364.12     26.68 o 
  -4  10   6     1201.76     1181.62     35.36 o 
  -3  10   6      185.33      207.63     12.80 o 
  -2  10   6      253.42      230.40     17.57 o 
  -1  10   6        1.21        8.26      8.14 o 
   0  10   6      908.45      784.55     32.88 o 
   1  10   6     1606.49     1627.23     56.22 o 
   2  10   6      381.68      469.82     28.21 o 
   3  10   6        4.83       44.07     12.95 o 
   4  10   6       75.15       89.55     23.67 o 
   5  10   6      187.56      176.62     25.80 o 
   6  10   6      148.99      122.60     25.50 o 
  -7  11   6        5.96       42.36     21.81 o 
  -6  11   6       73.67       90.91     16.42 o 
  -5  11   6      104.47      130.79     20.39 o 
  -4  11   6        7.08       -7.92      9.93 o 
  -3  11   6      146.13      150.32     20.02 o 
  -2  11   6       97.86       95.29     10.89 o 
  -1  11   6       50.58       46.18     10.93 o 
   0  11   6      230.57      247.39     19.16 o 
   1  11   6       36.28       37.14     11.85 o 
   2  11   6      153.02      167.84     19.23 o 
   3  11   6       76.13       69.19     15.88 o 
   4  11   6       19.92       16.90     12.41 o 
   5  11   6      106.21      113.81     23.11 o 
  -7  12   6       49.95       72.09     17.53 o 
  -6  12   6       89.12      111.82     18.78 o 
  -5  12   6      135.72      146.70     18.27 o 
  -4  12   6      185.65      206.75     22.61 o 
  -3  12   6      296.36      306.12     20.25 o 
  -2  12   6      115.84      153.00     12.87 o 
  -1  12   6      300.42      320.04     21.41 o 
   0  12   6      328.08      316.55     22.73 o 
   1  12   6      134.15      135.52     16.80 o 
   2  12   6      147.13      149.98     18.53 o 
   3  12   6      117.28      106.35     17.88 o 
   4  12   6      235.52      266.12     27.19 o 
   5  12   6      132.51      123.05     24.70 o 
  -6  13   6       62.92       91.05     17.94 o 
  -5  13   6       64.42       78.65     17.86 o 
  -4  13   6        0.71       -3.20     10.36 o 
  -3  13   6       60.66       86.79     11.26 o 
  -2  13   6       27.70       27.27     10.97 o 
  -1  13   6       93.04       57.77     14.43 o 
   0  13   6       63.09       51.80     13.26 o 
   1  13   6       24.41        5.60     15.74 o 
   2  13   6       89.78       71.08     21.07 o 
   3  13   6        0.37      -10.14     12.38 o 
   4  13   6      122.85      154.05     30.70 o 
  -6  14   6       59.81       78.93     18.11 o 
  -5  14   6       22.45       42.93     15.21 o 
  -4  14   6        7.35        6.91     15.26 o 
  -3  14   6      142.35      123.50     21.81 o 
  -2  14   6      563.02      507.01     29.91 o 
  -1  14   6      358.40      374.61     24.73 o 
   0  14   6        8.91       10.20     11.21 o 
   1  14   6        7.87       18.03     12.21 o 
   2  14   6      129.81      116.08     18.28 o 
   3  14   6      331.88      325.00     38.82 o 
   4  14   6       67.17       68.98     22.08 o 
  -5  15   6        8.47       16.34     16.83 o 
  -4  15   6        1.28        5.91     14.69 o 
  -3  15   6        2.99       -6.89     14.29 o 
  -2  15   6        0.36      -10.70     10.70 o 
  -1  15   6        0.50       17.77     17.69 o 
   0  15   6       19.14        6.71     10.76 o 
   1  15   6        7.35       25.57     15.07 o 
   2  15   6        1.28       -6.82     12.04 o 
   3  15   6       11.90       24.90     21.36 o 
  -4  16   6       82.32       92.00     26.47 o 
  -3  16   6      104.97      115.68     23.11 o 
  -2  16   6      326.61      314.80     32.77 o 
  -1  16   6      132.23      150.83     20.62 o 
   0  16   6       17.62       20.25     16.99 o 
   1  16   6       51.50       67.78     22.24 o 
   2  16   6      165.48      155.25     22.42 o 
  -2  17   6        5.19       -6.34     15.22 o 
  -1  17   6        2.23        8.73     11.81 o 
   0  17   6        9.65        9.95     18.56 o 
  -9   1   7      131.26      197.25     36.51 o 
  -8   1   7      354.87      367.85     33.84 o 
  -7   1   7      417.43      383.13     18.45 o 
  -6   1   7       70.39       74.29     10.59 o 
  -5   1   7       36.86       66.38     14.63 o 
  -4   1   7       55.46       69.76      7.97 o 
  -3   1   7     1417.76     1385.33     31.16 o 
  -2   1   7     1279.62     1386.54     31.47 o 
  -1   1   7      156.58      162.80     10.26 o 
   0   1   7       32.95       37.79      7.77 o 
   1   1   7       67.66       92.66      8.54 o 
   2   1   7     1864.69     1882.56     44.00 o 
   3   1   7     1480.60     1452.62     37.97 o 
   4   1   7      136.21      150.44     14.31 o 
   5   1   7        0.06       -5.23     11.28 o 
   6   1   7       41.19       44.26     15.77 o 
   7   1   7      158.42      189.13     35.50 o 
  -9   2   7      103.08      130.20     26.14 o 
  -8   2   7      109.50      161.99     24.80 o 
  -7   2   7      163.91      193.03     14.80 o 
  -6   2   7      172.67      203.90     12.38 o 
  -5   2   7        4.31       50.12     12.91 o 
  -4   2   7      673.89      670.75     20.35 o 
  -3   2   7     1119.19     1116.96     25.90 o 
  -2   2   7      600.03      613.09     17.70 o 
  -1   2   7     1518.15     1513.28     34.16 o 
   0   2   7       17.06       30.53      6.13 o 
   1   2   7      494.20      480.77     20.73 o 
   2   2   7      219.46      235.57     19.57 o 
   3   2   7       84.14      117.86     13.55 o 
   4   2   7        4.28       18.40      9.82 o 
   5   2   7        0.32       -1.46     13.84 o 
   6   2   7       28.07       56.72     18.80 o 
   7   2   7      126.94      113.46     26.70 o 
  -9   3   7       56.34       44.59     19.88 o 
  -8   3   7        4.53       -5.45     14.93 o 
  -7   3   7        4.33        9.78     10.18 o 
  -6   3   7      239.14      240.16     15.60 o 
  -5   3   7      584.53      576.48     22.40 o 
  -4   3   7      494.42      499.84     20.09 o 
  -3   3   7       96.45      120.59     11.00 o 
  -2   3   7       44.38       48.02      7.88 o 
  -1   3   7      262.13      266.48     12.61 o 
   0   3   7      781.81      718.06     19.71 o 
   1   3   7      913.20      914.00     23.47 o 
   2   3   7      147.31      180.40     18.71 o 
   3   3   7       36.97       47.64     15.72 o 
   4   3   7       81.71      115.04     13.72 o 
   5   3   7      168.07      200.08     19.17 o 
   6   3   7      226.73      221.34     24.42 o 
  -9   4   7       21.21       36.47     18.56 o 
  -8   4   7        5.48       40.05     29.89 o 
  -7   4   7       17.07       44.78     12.04 o 
  -6   4   7        6.38       13.09      9.49 o 
  -5   4   7        2.62       10.91     10.43 o 
  -4   4   7       86.50       92.36     12.19 o 
  -3   4   7      101.10      101.92     10.85 o 
  -2   4   7      345.70      365.55     16.86 o 
  -1   4   7      534.42      530.86     20.11 o 
   0   4   7       21.30       16.87      5.27 o 
   1   4   7      181.78      176.18      8.85 o 
   2   4   7        4.63       20.10     10.26 o 
   3   4   7      160.21      209.47     20.45 o 
   4   4   7       43.59       52.38     12.31 o 
   5   4   7        1.00        0.23      9.39 o 
   6   4   7       23.73       20.08     14.91 o 
  -8   5   7       20.06       12.00     16.22 o 
  -7   5   7        1.74       33.73     12.89 o 
  -6   5   7      455.63      505.19     27.60 o 
  -5   5   7     1089.01     1103.33     34.76 o 
  -4   5   7      667.63      702.46     26.47 o 
  -3   5   7       85.06       78.45      8.82 o 
  -2   5   7        5.72       11.74      9.43 o 
  -1   5   7      536.70      493.99     18.95 o 
   0   5   7     2891.66     2716.41     59.56 o 
   1   5   7      751.73      749.68     26.35 o 
   2   5   7      240.38      232.00     14.76 o 
   3   5   7       10.41       25.19      9.23 o 
   4   5   7      250.52      271.89     20.28 o 
   5   5   7      406.93      417.47     27.10 o 
   6   5   7      280.99      263.54     24.20 o 
  -8   6   7      136.40      137.92     24.11 o 
  -7   6   7       23.91       73.67     15.26 o 
  -6   6   7      273.10      265.85     20.83 o 
  -5   6   7        9.10        5.75      7.21 o 
  -4   6   7      526.72      489.02     19.84 o 
  -3   6   7      287.31      271.24     14.42 o 
  -2   6   7      357.74      316.67     17.89 o 
  -1   6   7      136.75      125.58     10.11 o 
   0   6   7      107.00      126.52     14.59 o 
   1   6   7       18.95       43.55     11.11 o 
   2   6   7      264.81      263.74     16.09 o 
   3   6   7        2.92       -9.65     12.05 o 
   4   6   7       86.95      106.20     14.81 o 
   5   6   7       17.98       31.30     12.11 o 
   6   6   7       33.24       47.53     19.87 o 
  -8   7   7       41.78       59.83     29.87 o 
  -7   7   7      189.92      182.64     21.59 o 
  -6   7   7      152.04      178.70     18.41 o 
  -5   7   7      155.01      169.76     17.11 o 
  -4   7   7      141.53      149.25     12.90 o 
  -3   7   7      223.00      215.59     19.61 o 
  -2   7   7      275.64      278.82     14.08 o 
  -1   7   7      617.55      550.92     19.99 o 
   0   7   7      788.92      791.39     34.12 o 
   1   7   7       26.10       32.78     11.31 o 
   2   7   7        3.27       -5.09     10.40 o 
   3   7   7      204.73      172.28     19.47 o 
   4   7   7      342.84      325.28     23.13 o 
   5   7   7      243.67      202.99     20.43 o 
   6   7   7       62.26       68.28     23.08 o 
  -8   8   7       79.46       93.93     17.74 o 
  -7   8   7       13.49       21.04     13.51 o 
  -6   8   7      132.32      176.28     18.75 o 
  -5   8   7        9.41       17.36     12.25 o 
  -4   8   7      458.31      449.49     20.24 o 
  -3   8   7       84.12      108.83     11.94 o 
  -2   8   7      533.48      494.61     25.19 o 
  -1   8   7      308.32      283.31     14.81 o 
   0   8   7        0.15        0.39      8.25 o 
   1   8   7       46.41       47.26     12.70 o 
   2   8   7       69.95       96.46     16.39 o 
   3   8   7       48.25       40.10     13.63 o 
   4   8   7      158.09      162.52     20.23 o 
   5   8   7        4.29       24.98     16.27 o 
   6   8   7       90.63      102.95     26.92 o 
  -7   9   7      397.44      385.49     29.72 o 
  -6   9   7       21.98       19.50     12.63 o 
  -5   9   7       42.90       64.98     13.38 o 
  -4   9   7       25.35        5.86      7.52 o 
  -3   9   7      363.44      304.33     17.38 o 
  -2   9   7      534.80      563.74     27.94 o 
  -1   9   7      207.94      260.52     19.62 o 
   0   9   7        2.46        0.48      8.55 o 
   1   9   7        2.96        6.00      9.85 o 
   2   9   7      666.25      651.21     35.01 o 
   3   9   7      778.68      786.34     41.98 o 
   4   9   7      199.26      201.92     22.31 o 
   5   9   7        1.40        4.26     15.88 o 
  -7  10   7        3.64       -6.55     17.54 o 
  -6  10   7       20.86       27.82     12.98 o 
  -5  10   7       19.44       16.69     15.20 o 
  -4  10   7        3.21       11.80      9.74 o 
  -3  10   7       74.24       89.10     11.01 o 
  -2  10   7        0.70        9.15      7.97 o 
  -1  10   7        8.30       -5.10      9.39 o 
   0  10   7       66.93       68.23     17.33 o 
   1  10   7       31.31       28.44     13.28 o 
   2  10   7        8.98       44.73     26.24 o 
   3  10   7        0.16        3.37     14.27 o 
   4  10   7        0.37        1.53     22.30 o 
   5  10   7       41.38       77.23     23.41 o 
  -7  11   7      158.69      176.26     24.18 o 
  -6  11   7       40.16       47.82     19.72 o 
  -5  11   7        1.61       13.90     19.47 o 
  -4  11   7      149.22      118.89     15.63 o 
  -3  11   7      371.29      324.28     18.28 o 
  -2  11   7      243.89      276.59     22.06 o 
  -1  11   7      126.30      149.42     18.84 o 
   0  11   7       15.13       28.04     11.91 o 
   1  11   7      165.37      113.69     16.46 o 
   2  11   7      480.10      399.32     29.56 o 
   3  11   7      417.03      449.30     32.02 o 
   4  11   7       75.31      104.31     20.29 o 
  -6  12   7       79.87      100.61     18.84 o 
  -5  12   7        1.96       -2.58     10.90 o 
  -4  12   7      168.19      168.32     18.53 o 
  -3  12   7      164.04      178.52     18.41 o 
  -2  12   7       77.26       52.64     12.65 o 
  -1  12   7      252.18      262.30     21.98 o 
   0  12   7       11.74       18.47     12.14 o 
   1  12   7       44.82       34.64     14.09 o 
   2  12   7       45.74       80.70     16.85 o 
   3  12   7        1.92       18.30     13.30 o 
   4  12   7        1.27       -3.63     15.28 o 
  -5  13   7      238.89      242.28     35.73 o 
  -4  13   7      202.02      206.18     27.49 o 
  -3  13   7       50.99       45.20     13.32 o 
  -2  13   7       38.03       39.35     12.84 o 
  -1  13   7       83.01       68.11     15.58 o 
   0  13   7      177.12      168.09     30.05 o 
   1  13   7      342.64      364.65     28.34 o 
   2  13   7       97.33      148.57     22.61 o 
   3  13   7        2.95        4.13     24.15 o 
  -5  14   7        7.58        9.16     15.54 o 
  -4  14   7       30.18       59.85     19.69 o 
  -3  14   7        0.78       13.01     20.07 o 
  -2  14   7       25.71       42.18     13.34 o 
  -1  14   7       26.55       21.26     12.73 o 
   0  14   7        1.65       -3.16     10.82 o 
   1  14   7        1.92       24.41     14.40 o 
   2  14   7        0.51       26.04     15.10 o 
   3  14   7        7.28       27.74     44.89 o 
  -4  15   7      116.21      134.85     29.17 o 
  -3  15   7       20.26       23.86     20.32 o 
  -2  15   7       22.98        3.35     20.31 o 
  -1  15   7       31.83        7.59     12.93 o 
   0  15   7      207.14      178.02     27.41 o 
   1  15   7      192.05      223.89     34.90 o 
   2  15   7       21.02       41.87     16.01 o 
  -2  16   7        7.73        9.50     17.05 o 
  -1  16   7       54.91       73.23     19.27 o 
   0  16   7       10.30        6.38     15.28 o 
  -7   0   8       18.42       46.84     32.36 o 
  -6   0   8      852.75      918.11     41.10 o 
  -5   0   8      567.31      583.79     44.00 o 
  -4   0   8       14.64        2.69      9.17 o 
  -3   0   8      157.22      203.79     39.51 o 
  -2   0   8       85.28       97.88     13.70 o 
  -1   0   8     2176.78     2217.03     89.77 o 
   0   0   8      866.70      852.18     45.82 o 
   1   0   8      170.07      167.75     16.67 o 
   2   0   8       51.59       52.88     13.72 o 
   3   0   8        3.26       22.46     10.52 o 
   4   0   8      279.83      277.12     34.16 o 
   5   0   8      302.39      252.05     40.85 o 
   6   0   8       84.25       60.85     26.92 o 
  -8   1   8        8.64       79.31     43.52 o 
  -7   1   8      118.66       93.74     19.73 o 
  -6   1   8       66.97       51.50     10.37 o 
  -5   1   8      154.56      160.34     11.68 o 
  -4   1   8      123.87      142.58     10.83 o 
  -3   1   8        1.45       24.20      9.07 o 
  -2   1   8       63.92       81.62     11.40 o 
  -1   1   8      124.85      169.54     11.45 o 
   0   1   8       12.25       -1.41      7.13 o 
   1   1   8      136.74      146.52     11.83 o 
   2   1   8        4.03        1.16      5.92 o 
   3   1   8      233.08      228.39     17.08 o 
   4   1   8       63.97       67.40     17.01 o 
   5   1   8       18.50       17.37     14.94 o 
   6   1   8        0.41      -17.20     17.20 o 
  -8   2   8        1.50      -20.88     20.88 o 
  -7   2   8       48.40       40.02     13.72 o 
  -6   2   8      258.79      261.86     18.14 o 
  -5   2   8      243.23      244.17     16.63 o 
  -4   2   8       89.33      102.34     11.41 o 
  -3   2   8       33.80       55.59      9.87 o 
  -2   2   8      176.37      176.51     13.70 o 
  -1   2   8      424.06      407.13     15.89 o 
   0   2   8      352.00      336.28     17.18 o 
   1   2   8      302.88      306.08     16.23 o 
   2   2   8      187.30      190.24     15.22 o 
   3   2   8       81.58       80.74     12.05 o 
   4   2   8      126.04      133.85     16.92 o 
   5   2   8      144.92      154.42     21.88 o 
   6   2   8       61.37       52.62     22.34 o 
  -8   3   8       26.24       26.06     24.00 o 
  -7   3   8      307.19      288.50     25.37 o 
  -6   3   8      131.49      158.72     25.13 o 
  -5   3   8      339.91      363.12     21.38 o 
  -4   3   8      360.63      388.45     19.27 o 
  -3   3   8        3.09       -1.66      6.93 o 
  -2   3   8       93.51      122.48     12.13 o 
  -1   3   8      256.76      295.38     16.71 o 
   0   3   8       34.71       28.97      8.14 o 
   1   3   8      397.53      370.82     14.29 o 
   2   3   8       24.74       27.68     13.53 o 
   3   3   8      256.85      266.06     20.34 o 
   4   3   8       56.93       76.54     13.39 o 
   5   3   8       26.36       38.71     15.28 o 
   6   3   8        1.56       11.00     17.96 o 
  -8   4   8      329.56      351.19     33.43 o 
  -7   4   8      183.77      168.01     20.64 o 
  -6   4   8       22.40       30.23     12.65 o 
  -5   4   8        8.53       14.53     10.80 o 
  -4   4   8      590.92      623.17     27.31 o 
  -3   4   8     1112.53     1072.08     37.11 o 
  -2   4   8      312.06      354.32     17.92 o 
  -1   4   8       41.54       40.88      9.75 o 
   0   4   8       15.57       52.47     28.55 o 
   1   4   8      214.90      226.66     27.72 o 
   2   4   8      530.90      535.72     24.72 o 
   3   4   8      419.74      398.82     27.17 o 
   4   4   8        3.11       -7.55     10.54 o 
   5   4   8       36.27       36.04     16.23 o 
  -8   5   8        2.95       10.59     20.23 o 
  -7   5   8       12.94        9.90     11.83 o 
  -6   5   8        0.21      -10.51     15.41 o 
  -5   5   8        4.94       -1.13      7.48 o 
  -4   5   8        0.13        1.67      7.36 o 
  -3   5   8        6.59        9.75      8.68 o 
  -2   5   8       53.82       65.14      9.95 o 
  -1   5   8        9.77       16.92      8.24 o 
   0   5   8       72.17       87.52     17.19 o 
   1   5   8        3.90        1.62     10.74 o 
   2   5   8       26.64        9.01     11.44 o 
   3   5   8        7.19       12.87     12.32 o 
   4   5   8        5.57        9.61     12.37 o 
   5   5   8        0.34       -6.92     17.15 o 
  -8   6   8      363.97      343.70     50.85 o 
  -7   6   8      177.81      190.64     20.74 o 
  -6   6   8       14.79       31.16     13.67 o 
  -5   6   8       12.59       16.96     11.80 o 
  -4   6   8      578.94      572.80     25.36 o 
  -3   6   8      861.72      810.49     31.87 o 
  -2   6   8      275.99      316.26     18.37 o 
  -1   6   8       39.43       69.58     13.49 o 
   0   6   8       22.59        0.89      8.74 o 
   1   6   8       59.03       48.17     13.18 o 
   2   6   8      361.96      377.96     26.08 o 
   3   6   8      286.54      308.19     25.40 o 
   4   6   8       26.60        8.62     12.30 o 
   5   6   8       59.83       41.64     18.41 o 
  -7   7   8       71.94       80.02     19.50 o 
  -6   7   8       59.17       55.56     15.08 o 
  -5   7   8       61.26       62.78     16.07 o 
  -4   7   8      366.54      377.17     21.38 o 
  -3   7   8       75.17       91.18     11.57 o 
  -2   7   8      238.08      250.45     23.54 o 
  -1   7   8      182.84      202.08     20.33 o 
   0   7   8      288.88      248.31     20.83 o 
   1   7   8      206.68      230.19     22.38 o 
   2   7   8        2.86        2.36     10.77 o 
   3   7   8       27.72       73.47     21.70 o 
   4   7   8       11.14        8.17     13.09 o 
   5   7   8        0.23      -15.11     17.41 o 
  -7   8   8       35.39       60.41     18.55 o 
  -6   8   8      120.60      163.63     20.52 o 
  -5   8   8      156.92      138.63     19.88 o 
  -4   8   8       53.18       52.61     11.08 o 
  -3   8   8        2.27        5.92      8.05 o 
  -2   8   8       84.44       89.15     10.22 o 
  -1   8   8      628.44      612.71     33.77 o 
   0   8   8      245.98      260.44     22.93 o 
   1   8   8       78.29      117.36     16.61 o 
   2   8   8       65.03       67.58     30.91 o 
   3   8   8       49.45       22.61     19.32 o 
   4   8   8      171.99      187.00     23.56 o 
   5   8   8       92.83      127.20     32.76 o 
  -7   9   8       23.83       13.40     14.43 o 
  -6   9   8       14.43       22.58     14.96 o 
  -5   9   8        4.73       17.93     21.33 o 
  -4   9   8       79.35       86.31     14.71 o 
  -3   9   8        0.24       -0.16      7.76 o 
  -2   9   8       27.59       47.51     12.51 o 
  -1   9   8        7.20        8.40     10.77 o 
   0   9   8        3.08        0.86      9.87 o 
   1   9   8       19.98       78.70     17.14 o 
   2   9   8        5.88        7.17     12.24 o 
   3   9   8        6.15        7.14     13.19 o 
   4   9   8        5.59       11.66     13.44 o 
  -6  10   8      200.75      196.98     22.38 o 
  -5  10   8      214.97      239.91     22.56 o 
  -4  10   8       17.64       19.89     12.27 o 
  -3  10   8       50.23       48.55     12.88 o 
  -2  10   8       68.26       48.87     14.58 o 
  -1  10   8      781.98      751.60     37.60 o 
   0  10   8      331.26      408.54     29.68 o 
   1  10   8       52.51       91.07     16.66 o 
   2  10   8       43.58       27.09     16.47 o 
   3  10   8       74.65       33.54     16.28 o 
   4  10   8       95.10      111.20     27.24 o 
  -6  11   8       14.99       12.12     14.32 o 
  -5  11   8       34.35       23.34     12.98 o 
  -4  11   8       45.62       38.56     17.20 o 
  -3  11   8        2.65      -15.37     15.37 o 
  -2  11   8       18.72        8.41     10.81 o 
  -1  11   8       53.38       96.06     16.57 o 
   0  11   8       25.24       23.19     13.96 o 
   1  11   8       84.40       81.11     17.26 o 
   2  11   8        0.44       -0.43     10.70 o 
   3  11   8       58.17       94.10     21.04 o 
  -5  12   8       69.82       96.81     39.77 o 
  -4  12   8       55.08       52.71     19.43 o 
  -3  12   8       64.57       63.27     16.00 o 
  -2  12   8      168.27      166.94     20.00 o 
  -1  12   8      109.43      124.84     18.09 o 
   0  12   8       95.86      111.65     20.25 o 
   1  12   8       77.04       70.08     17.40 o 
   2  12   8       84.02       88.70     21.17 o 
   3  12   8      113.84      162.71     24.91 o 
  -4  13   8       37.44       79.63     21.64 o 
  -3  13   8        3.13       14.28     22.82 o 
  -2  13   8       18.15        4.44     11.05 o 
  -1  13   8        9.21       24.17     14.33 o 
   0  13   8       21.21       49.70     17.17 o 
   1  13   8       62.35       45.76     16.20 o 
   2  13   8       43.40       -3.78     17.58 o 
  -3  14   8      274.94      297.37     34.16 o 
  -2  14   8       57.13      134.73     45.90 o 
  -1  14   8       17.07        4.54     12.16 o 
   0  14   8       27.78       26.57     14.61 o 
   1  14   8      147.63      146.56     23.86 o 
  -7   1   9        1.02       11.44     21.30 o 
  -6   1   9        0.97       19.59     11.46 o 
  -5   1   9       67.02      107.97     19.49 o 
  -4   1   9      529.79      462.49     27.69 o 
  -3   1   9      273.64      309.83     21.65 o 
  -2   1   9       48.04       89.82     14.79 o 
  -1   1   9        1.50        0.87      8.78 o 
   0   1   9      197.42      217.82     25.76 o 
   1   1   9     1086.45     1012.17     31.45 o 
   2   1   9      199.70      213.43     23.02 o 
   3   1   9        0.20       11.83     18.20 o 
   4   1   9       13.99        3.21     12.99 o 
   5   1   9       51.69       51.60     23.81 o 
  -7   2   9       41.18       28.78     21.25 o 
  -6   2   9       20.54       52.80     17.34 o 
  -5   2   9      205.47      209.10     16.87 o 
  -4   2   9        9.89       -8.60      8.60 o 
  -3   2   9      465.24      484.24     23.85 o 
  -2   2   9      237.15      229.29     18.02 o 
  -1   2   9      107.59      125.24     18.41 o 
   0   2   9      224.19      231.76     18.05 o 
   1   2   9        0.44       13.12     14.98 o 
   2   2   9        1.38       -2.73      9.82 o 
   3   2   9        1.28       30.63     14.39 o 
   4   2   9        2.04       -5.59     16.36 o 
   5   2   9       71.31       91.68     27.02 o 
  -7   3   9       87.65      117.81     34.94 o 
  -6   3   9      168.18      123.66     24.96 o 
  -5   3   9      139.34      146.30     15.16 o 
  -4   3   9       13.07       35.94     10.96 o 
  -3   3   9       61.37       67.90     12.21 o 
  -2   3   9      113.10      110.66     14.45 o 
  -1   3   9      219.40      200.18     15.75 o 
   0   3   9      242.04      217.42     15.97 o 
   1   3   9       40.36       37.48     18.08 o 
   2   3   9       56.20       79.00     15.22 o 
   3   3   9       91.84      114.24     18.22 o 
   4   3   9      147.78      153.85     29.91 o 
  -7   4   9        2.91       -0.36     14.64 o 
  -6   4   9        6.90        5.71     11.36 o 
  -5   4   9       33.29       29.60      9.70 o 
  -4   4   9        3.02        8.22      9.40 o 
  -3   4   9      225.09      239.32     18.14 o 
  -2   4   9       79.97      122.39     14.58 o 
  -1   4   9      110.51      102.43     13.36 o 
   0   4   9       59.07      107.74     19.31 o 
   1   4   9       22.18       18.12     13.69 o 
   2   4   9       21.07       41.93     14.78 o 
   3   4   9        9.70       39.79     19.11 o 
   4   4   9        0.13      -18.22     21.54 o 
  -7   5   9      166.91      141.41     21.30 o 
  -6   5   9      282.11      342.17     28.65 o 
  -5   5   9      194.25      208.81     18.46 o 
  -4   5   9       22.07       47.49     11.37 o 
  -3   5   9       16.22       20.93     10.39 o 
  -2   5   9      474.66      460.20     23.63 o 
  -1   5   9      510.50      515.28     30.43 o 
   0   5   9       39.77       50.86     14.20 o 
   1   5   9       61.29       52.91     14.75 o 
   2   5   9       32.83       26.89     13.75 o 
   3   5   9      216.05      211.14     27.03 o 
   4   5   9      293.73      294.97     36.87 o 
  -7   6   9       50.82       52.36     17.07 o 
  -6   6   9       37.77       36.43     15.77 o 
  -5   6   9       65.10       54.29     15.32 o 
  -4   6   9        3.86        6.68      9.16 o 
  -3   6   9       43.49       59.82     11.40 o 
  -2   6   9       53.53      106.62     13.80 o 
  -1   6   9       42.45       83.03     16.22 o 
   0   6   9       57.52       84.68     16.78 o 
   1   6   9       62.23      112.23     18.65 o 
   2   6   9        7.81        9.93     12.38 o 
   3   6   9       13.93       13.26     13.85 o 
   4   6   9        0.41       -0.60     17.17 o 
  -6   7   9       48.26       48.49     16.73 o 
  -5   7   9       55.85       61.39     16.42 o 
  -4   7   9       39.77        6.13      9.95 o 
  -3   7   9       88.71       72.01     13.48 o 
  -2   7   9      354.34      336.01     25.23 o 
  -1   7   9      147.27      183.63     20.84 o 
   0   7   9        2.36        6.29     14.19 o 
   1   7   9       34.62       72.77     21.71 o 
   2   7   9      112.92      129.83     20.04 o 
   3   7   9      177.67      178.63     25.31 o 
   4   7   9      102.56      127.24     24.20 o 
  -6   8   9       69.88       74.45     18.55 o 
  -5   8   9       42.92       34.27     17.92 o 
  -4   8   9       29.94        8.15     14.21 o 
  -3   8   9      130.92      137.80     17.79 o 
  -2   8   9       88.97      121.71     18.50 o 
  -1   8   9       15.34       39.02     17.25 o 
   0   8   9      116.04      163.24     21.82 o 
   1   8   9        6.26        8.99     12.21 o 
   2   8   9       39.86       52.06     16.06 o 
   3   8   9       21.89       27.68     15.02 o 
  -5   9   9       28.12       14.22     17.95 o 
  -4   9   9      239.86      237.86     29.55 o 
  -3   9   9      135.82      195.88     20.23 o 
  -2   9   9       69.57       97.72     16.86 o 
  -1   9   9        8.03       15.38     12.78 o 
   0   9   9       24.78       38.27     14.47 o 
   1   9   9      427.60      413.18     31.66 o 
   2   9   9      258.38      251.68     27.49 o 
   3   9   9       21.08       22.50     15.43 o 
  -5  10   9        9.86       11.46     17.53 o 
  -4  10   9        9.82       -2.42     17.80 o 
  -3  10   9        4.26       -8.04     14.40 o 
  -2  10   9        6.89        2.93     19.59 o 
  -1  10   9       26.08       32.66     15.46 o 
   0  10   9        1.78       -6.35     11.82 o 
   1  10   9        5.70       -5.90     12.59 o 
   2  10   9        4.81       18.16     15.12 o 
  -4  11   9      127.75      171.50     26.96 o 
  -3  11   9       88.22      127.68     37.38 o 
  -2  11   9       38.71       29.99     23.12 o 
  -1  11   9       38.16       24.53     15.04 o 
   0  11   9      102.63       88.62     18.69 o 
   1  11   9      229.30      215.41     25.02 o 
  -3  12   9       71.43       32.92     18.66 o 
  -2  12   9       51.00       44.94     15.02 o 
  -1  12   9        9.75       -2.59     12.20 o 
   0  12   9       18.85        7.16     14.28 o 
  -6   0  10       70.51      132.02     40.66 o 
  -5   0  10       11.47       -6.71     16.94 o 
  -4   0  10        3.29       26.49     18.23 o 
  -3   0  10      215.04      219.42     28.76 o 
  -2   0  10      487.27      422.45     40.58 o 
  -1   0  10      158.03      135.33     23.08 o 
   0   0  10       98.73      111.81     20.99 o 
   1   0  10        7.09       -8.11     25.45 o 
   2   0  10        4.17       25.17     32.91 o 
   3   0  10      160.99      205.04     52.92 o 
  -6   1  10       27.25       37.59     17.44 o 
  -5   1  10       14.85        8.01     10.64 o 
  -4   1  10        0.44      -10.42     10.66 o 
  -3   1  10       47.36       64.50     15.22 o 
  -2   1  10       12.85       31.07     12.13 o 
  -1   1  10       12.49       32.59     12.16 o 
   0   1  10       38.80       75.31     16.90 o 
   1   1  10       11.31       10.90     14.83 o 
   2   1  10       98.16      103.17     26.12 o 
   3   1  10        0.45       -1.88     20.14 o 
  -6   2  10       49.33       42.59     18.10 o 
  -5   2  10       13.67       14.63     12.14 o 
  -4   2  10       53.06       73.79     21.98 o 
  -3   2  10       97.50      114.03     16.75 o 
  -2   2  10       92.93      121.35     16.55 o 
  -1   2  10      118.08      118.01     14.79 o 
   0   2  10      129.02       78.40     14.70 o 
   1   2  10       55.32       44.93     15.01 o 
   2   2  10       38.20       13.31     16.09 o 
   3   2  10       87.60       80.53     23.88 o 
  -6   3  10       60.61       39.88     15.18 o 
  -5   3  10       41.55       51.78     16.54 o 
  -4   3  10        1.06       15.46     11.09 o 
  -3   3  10       66.02      103.81     16.20 o 
  -2   3  10       20.01       20.10     10.20 o 
  -1   3  10       22.98       46.01     15.42 o 
   0   3  10       83.47       86.66     16.26 o 
   1   3  10        9.87        8.90     12.55 o 
   2   3  10      124.35      132.94     25.32 o 
   3   3  10        4.20       35.02     19.48 o 
  -6   4  10       41.83       36.48     16.93 o 
  -5   4  10      203.16      210.64     44.97 o 
  -4   4  10      167.75      181.30     18.07 o 
  -3   4  10       41.46       55.34     13.05 o 
  -2   4  10       12.77        6.68      9.76 o 
  -1   4  10       26.54       28.71     13.50 o 
   0   4  10      164.94      146.38     19.93 o 
   1   4  10      191.06      212.71     27.38 o 
   2   4  10       72.54       89.82     31.78 o 
   3   4  10       24.27       15.90     18.07 o 
  -6   5  10        0.02       -1.38     16.37 o 
  -5   5  10        6.91       -4.33     13.98 o 
  -4   5  10        5.11        4.05      9.79 o 
  -3   5  10       29.10       23.83     17.86 o 
  -2   5  10        9.84       -1.52     11.60 o 
  -1   5  10        6.70       11.67     21.20 o 
   0   5  10        4.36        4.56     11.46 o 
   1   5  10        0.01        2.89     13.14 o 
   2   5  10        5.03       -7.30     12.67 o 
   3   5  10        5.35       43.53     27.28 o 
  -5   6  10      165.96      228.50     29.97 o 
  -4   6  10       85.08      128.16     24.63 o 
  -3   6  10       68.74       61.06     24.64 o 
  -2   6  10       10.75       20.95     15.81 o 
  -1   6  10        8.24        4.86     12.83 o 
   0   6  10      102.42      115.31     23.45 o 
   1   6  10      115.00      124.60     23.26 o 
   2   6  10       43.73       40.50     17.78 o 
  -5   7  10      104.31      117.52     25.94 o 
  -4   7  10        6.51      -13.13     16.53 o 
  -3   7  10       99.89      101.02     20.10 o 
  -2   7  10       10.12       10.80     12.68 o 
  -1   7  10       33.26       45.93     16.06 o 
   0   7  10        6.27        3.36     12.27 o 
   1   7  10        0.31       24.65     26.26 o 
   2   7  10       37.10       49.56     16.84 o 
  -4   8  10        6.70      -13.11     17.32 o 
  -3   8  10       83.45       73.61     18.68 o 
  -2   8  10      219.20      212.67     24.33 o 
  -1   8  10       40.03       61.71     16.58 o 
   0   8  10       25.34       -1.06     12.67 o 
   1   8  10       36.57       37.29     16.63 o 
  -4   9  10        3.53       -3.86     21.06 o 
  -3   9  10        2.52       -8.60     14.56 o 
  -2   9  10        0.18        4.63     14.07 o 
  -1   9  10        0.39       20.65     25.51 o 
   0   9  10        0.01        3.99     12.78 o 
   1   9  10        1.98       26.82     24.58 o 
  -2  10  10      238.63      218.00     26.29 o 
  -1  10  10       52.02       79.77     19.19 o 
  -4   1  11       90.80      112.40     20.29 o 
  -3   1  11        0.06        6.28     12.34 o 
  -2   1  11        8.44        1.25     10.78 o 
  -1   1  11      240.82      207.52     27.81 o 
   0   1  11      170.83      176.43     35.00 o 
   1   1  11        4.59       14.97     21.12 o 
  -4   2  11       83.42      109.65     39.24 o 
  -3   2  11        1.86       -9.65     14.16 o 
  -2   2  11       59.29       24.01     16.79 o 
  -1   2  11       42.84       42.46     19.52 o 
   0   2  11        2.31       23.69     32.68 o 
   1   2  11        0.81      -11.18     31.58 o 
  -4   3  11       28.29       38.06     14.88 o 
  -3   3  11       32.09       55.30     25.92 o 
  -2   3  11       67.71       64.26     20.98 o 
  -1   3  11       59.46       62.75     23.15 o 
   0   3  11       18.98       21.36     21.01 o 
   1   3  11       31.23       27.49     24.30 o 
  -4   4  11       52.05       87.84     21.46 o 
  -3   4  11        3.19        6.14     16.13 o 
  -2   4  11       41.11       33.93     17.41 o 
  -1   4  11        3.92       -9.91     18.21 o 
   0   4  11        5.69       -5.82     15.03 o 
  -3   5  11      150.10      138.09     24.36 o 
  -2   5  11       73.42       56.63     21.62 o 
  -1   5  11        2.99        2.75     13.83 o 
   0   5  11        0.78      -17.24     18.51 o 
  -2   6  11        0.20       -1.35     14.41 o 
  -1   6  11       58.61      107.29     26.85 o 
                                                 
